# Supplementary material for: Calix[6]arenes with halogen bond donor groups as selective and efficient anion transporters
Source: Chem Commun (Camb). 2022 May 6;58(42):6255–8. doi: 10.1039/d2cc00847e (PMC9128489; doi:10.1039/d2cc00847e)
Supplement: CC-058-D2CC00847E-s002 [file CC-058-D2CC00847E-s002.cif]

# Electronic Supplementary Material (ESI) for ChemComm.
# This journal is © The Royal Society of Chemistry 2022

####################################################################### 
# 
# This file contains crystal structure data downloaded from the 
# Cambridge Structural Database (CSD) hosted by the Cambridge 
# Crystallographic Data Centre (CCDC).
# 
# Full information about CCDC data access policies and citation 
# guidelines are available at http://www.ccdc.cam.ac.uk/access/V1 
# 
# Audit and citation data items may have been added by the CCDC. 
# Please retain this information to preserve the provenance of 
# this file and to allow appropriate attribution of the data. 
# 
#######################################################################

data_nt0945_AS32_DCM-MeOH
_database_code_depnum_ccdc_archive 'CCDC 2125602'
loop_
_audit_author_name
_audit_author_address
'Nikolay Tumanov'
;Universite de Namur
Belgium
;
_audit_update_record             
;
2021-12-14 deposited with the CCDC.	2022-04-05 downloaded from the CCDC.
;

_audit_creation_method           SHELXL-2018/3
_shelx_SHELXL_version_number     2018/3
_chemical_name_systematic        
"1,1',1''-(((15,35,55,75,95,115-hexa-tert-butyl-32,72,112-trimethoxy-1,3,5,7,9,11(1,3)-hexabenzenacyclododecaphane-12,52,92-triyl)tris(oxy))tris(ethane-2,1-diyl))tris(4-(3,5-bis(trifluoromethyl)phenyl)-5-iodo-1H-1,2,3-triazole) hydrate dichloromethane solvate"

_chemical_name_common            
'5,11,17,23,29,35-hexa-t-butyl-37,39,41-trimethoxy-38,40,42-tris(2-(4-(3,5-bis(trifluoromethyl)phenyl)-5-iodo-1,2,3-triazolyl)ethoxy)calix(6)arenehydrate dichloromethane solvate'
_chemical_melting_point          ?
_chemical_formula_moiety         
'C105 H108 F18 I3 N9 O6, 0.723(C H2 Cl2), 0.443(H2 O)'
_chemical_formula_sum            'C105.72 H109.11 Cl1.44 F18 I3 N9 O6.45'
_chemical_formula_weight         2382.62

loop_
_atom_type_symbol
_atom_type_description
_atom_type_scat_dispersion_real
_atom_type_scat_dispersion_imag
_atom_type_scat_source
C C 0.0181 0.0091 'International Tables Vol C Tables 4.2.6.8 and 6.1.1.4'
H H 0.0000 0.0000 'International Tables Vol C Tables 4.2.6.8 and 6.1.1.4'
N N 0.0311 0.0180 'International Tables Vol C Tables 4.2.6.8 and 6.1.1.4'
O O 0.0492 0.0322 'International Tables Vol C Tables 4.2.6.8 and 6.1.1.4'
F F 0.0727 0.0534 'International Tables Vol C Tables 4.2.6.8 and 6.1.1.4'
Cl Cl 0.3639 0.7018 'International Tables Vol C Tables 4.2.6.8 and 6.1.1.4'
I I -0.3257 6.8362 'International Tables Vol C Tables 4.2.6.8 and 6.1.1.4'

_space_group_crystal_system      trigonal
_space_group_IT_number           167
_space_group_name_H-M_alt        'R -3 c :H'
_space_group_name_Hall           '-R 3 2"c'

_shelx_space_group_comment       
;
The symmetry employed for this shelxl refinement is uniquely defined
by the following loop, which should always be used as a source of
symmetry information in preference to the above space-group names.
They are only intended as comments.
;

loop_
_space_group_symop_operation_xyz
'x, y, z'
'-y, x-y, z'
'-x+y, -x, z'
'y, x, -z+1/2'
'x-y, -y, -z+1/2'
'-x, -x+y, -z+1/2'
'x+2/3, y+1/3, z+1/3'
'-y+2/3, x-y+1/3, z+1/3'
'-x+y+2/3, -x+1/3, z+1/3'
'y+2/3, x+1/3, -z+5/6'
'x-y+2/3, -y+1/3, -z+5/6'
'-x+2/3, -x+y+1/3, -z+5/6'
'x+1/3, y+2/3, z+2/3'
'-y+1/3, x-y+2/3, z+2/3'
'-x+y+1/3, -x+2/3, z+2/3'
'y+1/3, x+2/3, -z+7/6'
'x-y+1/3, -y+2/3, -z+7/6'
'-x+1/3, -x+y+2/3, -z+7/6'
'-x, -y, -z'
'y, -x+y, -z'
'x-y, x, -z'
'-y, -x, z-1/2'
'-x+y, y, z-1/2'
'x, x-y, z-1/2'
'-x+2/3, -y+1/3, -z+1/3'
'y+2/3, -x+y+1/3, -z+1/3'
'x-y+2/3, x+1/3, -z+1/3'
'-y+2/3, -x+1/3, z-1/6'
'-x+y+2/3, y+1/3, z-1/6'
'x+2/3, x-y+1/3, z-1/6'
'-x+1/3, -y+2/3, -z+2/3'
'y+1/3, -x+y+2/3, -z+2/3'
'x-y+1/3, x+2/3, -z+2/3'
'-y+1/3, -x+2/3, z+1/6'
'-x+y+1/3, y+2/3, z+1/6'
'x+1/3, x-y+2/3, z+1/6'

_cell_length_a                   23.1570(3)
_cell_length_b                   23.1570(3)
_cell_length_c                   68.8908(12)
_cell_angle_alpha                90
_cell_angle_beta                 90
_cell_angle_gamma                120
_cell_volume                     31993.0(10)
_cell_formula_units_Z            12
_cell_measurement_temperature    120(2)
_cell_measurement_reflns_used    12016
_cell_measurement_theta_min      3.3770
_cell_measurement_theta_max      66.0360

_exptl_crystal_description       block
_exptl_crystal_colour            colourless
_exptl_crystal_density_meas      ?
_exptl_crystal_density_method    ?
_exptl_crystal_density_diffrn    1.484
_exptl_crystal_F_000             14442
_exptl_transmission_factor_min   ?
_exptl_transmission_factor_max   ?
_exptl_crystal_size_max          0.350
_exptl_crystal_size_mid          0.300
_exptl_crystal_size_min          0.220
_exptl_absorpt_coefficient_mu    7.995
_shelx_estimated_absorpt_T_min   0.166
_shelx_estimated_absorpt_T_max   0.272
_exptl_absorpt_correction_T_min  0.197
_exptl_absorpt_correction_T_max  0.357
_exptl_absorpt_correction_type   analytical
_exptl_absorpt_process_details   
;
CrysAlisPro 1.171.40.53 (Rigaku Oxford Diffraction, 2019)
Analytical numeric absorption correction using a multifaceted crystal
model based on expressions derived by R.C. Clark & J.S. Reid.
(Clark, R. C. & Reid, J. S. (1995). Acta Cryst. A51, 887-897)
Empirical absorption correction using spherical harmonics,
 implemented in SCALE3 ABSPACK scaling algorithm.
;
_diffrn_ambient_temperature      120(2)
_diffrn_radiation_wavelength     1.54184
_diffrn_radiation_type           CuK\a
_diffrn_source                   'fine-focus sealed tube'
_diffrn_radiation_monochromator  'multilayer mirror'
_diffrn_measurement_device_type  
;
Oxford Diffraction Xcalibur Gemini Ultra R
;
_diffrn_detector_area_resol_mean 10.3712
_diffrn_reflns_number            39791
_diffrn_reflns_av_unetI/netI     0.0221
_diffrn_reflns_av_R_equivalents  0.0357
_diffrn_reflns_limit_h_min       -19
_diffrn_reflns_limit_h_max       26
_diffrn_reflns_limit_k_min       -27
_diffrn_reflns_limit_k_max       27
_diffrn_reflns_limit_l_min       -69
_diffrn_reflns_limit_l_max       81
_diffrn_reflns_theta_min         2.549
_diffrn_reflns_theta_max         67.140
_diffrn_reflns_theta_full        67.140
_diffrn_measured_fraction_theta_max 0.995
_diffrn_measured_fraction_theta_full 0.995
_diffrn_reflns_Laue_measured_fraction_max 0.995
_diffrn_reflns_Laue_measured_fraction_full 0.995
_diffrn_reflns_point_group_measured_fraction_max 0.995
_diffrn_reflns_point_group_measured_fraction_full 0.995
_reflns_number_total             6343
_reflns_number_gt                5880
_reflns_threshold_expression     'I > 2\s(I)'
_reflns_Friedel_coverage         0.000
_reflns_Friedel_fraction_max     .
_reflns_Friedel_fraction_full    .

_reflns_special_details          
;
 Reflections were merged by SHELXL according to the crystal
 class for the calculation of statistics and refinement.
 
 _reflns_Friedel_fraction is defined as the number of unique
 Friedel pairs measured divided by the number that would be
 possible theoretically, ignoring centric projections and
 systematic absences.
;

_computing_data_collection       'CrysAlisPro 1.171.40.82a (Rigaku OD, 2020)'
_computing_cell_refinement       'CrysAlisPro 1.171.40.82a (Rigaku OD, 2020)'
_computing_data_reduction        'CrysAlisPro 1.171.40.82a (Rigaku OD, 2020)'
_computing_structure_solution    'SHELXT (Sheldrick, 2015)'
_computing_structure_refinement  'SHELXL-2018/3 (Sheldrick, 2018)'
_computing_molecular_graphics    ?
_computing_publication_material  ?
_refine_special_details          ?
_refine_ls_structure_factor_coef Fsqd
_refine_ls_matrix_type           full
_refine_ls_weighting_scheme      calc
_refine_ls_weighting_details     
'w=1/[\s^2^(Fo^2^)+(0.0547P)^2^+311.8214P] where P=(Fo^2^+2Fc^2^)/3'
_atom_sites_solution_primary     dual
_atom_sites_solution_secondary   difmap
_atom_sites_solution_hydrogens   geom
_refine_ls_hydrogen_treatment    constr
_refine_ls_extinction_method     none
_refine_ls_extinction_coef       .
_refine_ls_number_reflns         6343
_refine_ls_number_parameters     840
_refine_ls_number_restraints     780
_refine_ls_R_factor_all          0.0758
_refine_ls_R_factor_gt           0.0724
_refine_ls_wR_factor_ref         0.1786
_refine_ls_wR_factor_gt          0.1766
_refine_ls_goodness_of_fit_ref   1.110
_refine_ls_restrained_S_all      1.127
_refine_ls_shift/su_max          0.000
_refine_ls_shift/su_mean         0.000

loop_
_atom_site_label
_atom_site_type_symbol
_atom_site_fract_x
_atom_site_fract_y
_atom_site_fract_z
_atom_site_U_iso_or_equiv
_atom_site_adp_type
_atom_site_occupancy
_atom_site_site_symmetry_order
_atom_site_calc_flag
_atom_site_refinement_flags_posn
_atom_site_refinement_flags_adp
_atom_site_refinement_flags_occupancy
_atom_site_disorder_assembly
_atom_site_disorder_group
C7 C 0.8685(2) 0.3187(2) 0.42100(8) 0.0503(12) Uani 1 1 d . . . . .
H7A H 0.901580 0.303760 0.419757 0.060 Uiso 1 1 calc R U . . .
H7AB H 0.852465 0.320002 0.407771 0.060 Uiso 1 1 calc R U . . .
C8 C 0.9034(2) 0.3884(2) 0.42897(8) 0.0466(11) Uani 1 1 d . . . . .
C9 C 0.9556(2) 0.4079(2) 0.44206(7) 0.0474(11) Uani 1 1 d . . . . .
H9 H 0.967937 0.376324 0.446061 0.057 Uiso 1 1 calc R U . . .
C10 C 0.9906(2) 0.4731(2) 0.44956(8) 0.0509(12) Uani 1 1 d . . . . .
C11 C 0.9718(2) 0.5178(2) 0.44324(8) 0.0517(12) Uani 1 1 d . . . . .
H11 H 0.995361 0.562293 0.447972 0.062 Uiso 1 1 calc R U . . .
C12 C 0.9196(2) 0.5005(2) 0.43020(8) 0.0483(11) Uani 1 1 d . . . . .
C13 C 0.8866(2) 0.4356(2) 0.42327(8) 0.0474(11) Uani 1 1 d . . . . .
C14 C 1.0470(3) 0.4911(3) 0.46400(9) 0.0649(15) Uani 1 1 d . . . . .
C15 C 1.1006(3) 0.4796(4) 0.45474(11) 0.0796(19) Uani 1 1 d . . . . .
H15A H 1.122236 0.511488 0.444129 0.119 Uiso 1 1 calc R U . . .
H15B H 1.079821 0.434067 0.449618 0.119 Uiso 1 1 calc R U . . .
H15C H 1.133898 0.485876 0.464534 0.119 Uiso 1 1 calc R U . . .
C16 C 1.0795(4) 0.5633(3) 0.47081(11) 0.090(2) Uani 1 1 d . . . . .
H16A H 1.045541 0.571486 0.476615 0.136 Uiso 1 1 calc R U . . .
H16B H 1.099906 0.593211 0.459710 0.136 Uiso 1 1 calc R U . . .
H16C H 1.113800 0.571729 0.480493 0.136 Uiso 1 1 calc R U . . .
C17 C 1.0183(4) 0.4453(3) 0.48189(10) 0.081(2) Uani 1 1 d . . . . .
H17A H 1.001809 0.398948 0.478003 0.121 Uiso 1 1 calc R U . . .
H17B H 0.981516 0.449595 0.487337 0.121 Uiso 1 1 calc R U . . .
H17C H 1.053330 0.458291 0.491687 0.121 Uiso 1 1 calc R U . . .
O18 O 0.83759(16) 0.41942(19) 0.40895(6) 0.0598(9) Uani 1 1 d . . . . .
C19 C 0.7708(2) 0.3860(3) 0.41616(11) 0.0687(17) Uani 1 1 d . . . . .
H19A H 0.757086 0.339446 0.419058 0.103 Uiso 1 1 calc R U . . .
H19B H 0.740889 0.387469 0.406349 0.103 Uiso 1 1 calc R U . . .
H19C H 0.768487 0.408132 0.428023 0.103 Uiso 1 1 calc R U . . .
C20 C 0.9006(2) 0.5508(3) 0.42337(9) 0.0574(14) Uani 1 1 d . . . . .
H20A H 0.891530 0.544998 0.409250 0.069 Uiso 1 1 calc R U . . .
H20B H 0.938844 0.596274 0.425461 0.069 Uiso 1 1 calc R U . . .
C21 C 0.8395(2) 0.5449(2) 0.43374(8) 0.0480(12) Uani 1 1 d . . . . .
C22 C 0.8329(2) 0.5368(2) 0.45371(8) 0.0482(11) Uani 1 1 d . . . . .
H22 H 0.867276 0.535713 0.460915 0.058 Uiso 1 1 calc R U . . .
C23 C 0.7769(2) 0.5302(2) 0.46361(8) 0.0484(11) Uani 1 1 d . . . . .
C24 C 0.7285(2) 0.5343(2) 0.45261(8) 0.0494(12) Uani 1 1 d . . . . .
H24 H 0.690697 0.531060 0.459024 0.059 Uiso 1 1 calc R U . . .
C25 C 0.7336(2) 0.5430(2) 0.43279(8) 0.0462(11) Uani 1 1 d . . . . .
C26 C 0.7894(2) 0.5477(2) 0.42347(8) 0.0462(11) Uani 1 1 d . . . . .
C27 C 0.7703(3) 0.5176(3) 0.48557(8) 0.0566(13) Uani 1 1 d . . . . .
C28 C 0.8275(3) 0.5773(3) 0.49626(9) 0.0747(17) Uani 1 1 d . . . . .
H28A H 0.824201 0.617344 0.493990 0.112 Uiso 1 1 calc R U . . .
H28B H 0.870385 0.584617 0.491381 0.112 Uiso 1 1 calc R U . . .
H28C H 0.824242 0.567900 0.510213 0.112 Uiso 1 1 calc R U . . .
C29 C 0.7035(3) 0.5077(4) 0.49367(10) 0.0787(19) Uani 1 1 d . . . . .
H29A H 0.666261 0.470610 0.486877 0.118 Uiso 1 1 calc R U . . .
H29B H 0.701455 0.548571 0.491668 0.118 Uiso 1 1 calc R U . . .
H29C H 0.700596 0.497785 0.507575 0.118 Uiso 1 1 calc R U . . .
C30 C 0.7739(3) 0.4549(3) 0.49029(11) 0.0755(18) Uani 1 1 d . . . . .
H30A H 0.816725 0.460839 0.485887 0.113 Uiso 1 1 calc R U . . .
H30B H 0.737476 0.416469 0.483680 0.113 Uiso 1 1 calc R U . . .
H30C H 0.769681 0.447333 0.504347 0.113 Uiso 1 1 calc R U . . .
O31 O 0.79134(17) 0.54968(17) 0.40299(6) 0.0549(9) Uani 1 1 d . U . . .
C32 C 0.8234(8) 0.6153(16) 0.3949(4) 0.050(5) Uani 0.565(2) 1 d D U P A 1
H32A H 0.872306 0.636411 0.396322 0.060 Uiso 0.565(2) 1 calc R U P A 1
H32B H 0.808466 0.643177 0.401684 0.060 Uiso 0.565(2) 1 calc R U P A 1
C33 C 0.8053(5) 0.6098(9) 0.3737(3) 0.064(4) Uani 0.565(2) 1 d D U P A 1
H33A H 0.834940 0.652743 0.367142 0.076 Uiso 0.565(2) 1 calc R U P A 1
H33B H 0.812013 0.575012 0.367532 0.076 Uiso 0.565(2) 1 calc R U P A 1
N34 N 0.7371(4) 0.5933(4) 0.3712(2) 0.052(3) Uani 0.565(2) 1 d D U P A 1
N35 N 0.7228(5) 0.6436(5) 0.3767(2) 0.054(3) Uani 0.565(2) 1 d D U P A 1
N36 N 0.6550(4) 0.6114(4) 0.38047(16) 0.047(3) Uani 0.565(2) 1 d D U P A 1
C37 C 0.6266(4) 0.5476(5) 0.3720(3) 0.056(3) Uani 0.565(2) 1 d D U P A 1
C38 C 0.6784(4) 0.5345(4) 0.3683(2) 0.049(3) Uani 0.565(2) 1 d D U P A 1
I39 I 0.67781(8) 0.44953(8) 0.36046(3) 0.0796(6) Uani 0.565(2) 1 d D U P A 1
C40 C 0.5547(4) 0.5053(6) 0.3721(2) 0.055(3) Uani 0.565(2) 1 d D U P A 1
C41 C 0.5214(4) 0.4491(7) 0.3604(2) 0.055(3) Uani 0.565(2) 1 d D U P A 1
H41 H 0.546002 0.436587 0.352094 0.066 Uiso 0.565(2) 1 calc R U P A 1
C42 C 0.4524(4) 0.4112(6) 0.3609(2) 0.061(3) Uani 0.565(2) 1 d D U P A 1
C43 C 0.4173(5) 0.4298(6) 0.37310(18) 0.065(3) Uani 0.565(2) 1 d D U P A 1
H43 H 0.369907 0.405353 0.372929 0.077 Uiso 0.565(2) 1 calc R U P A 1
C44 C 0.4499(4) 0.4838(6) 0.38560(18) 0.076(3) Uani 0.565(2) 1 d D U P A 1
C45 C 0.5196(4) 0.5202(6) 0.38560(18) 0.063(3) Uani 0.565(2) 1 d D U P A 1
H45 H 0.542734 0.554851 0.394797 0.076 Uiso 0.565(2) 1 calc R U P A 1
C46 C 0.4140(6) 0.3553(6) 0.3470(2) 0.069(3) Uani 0.565(2) 1 d D U P A 1
F47 F 0.3589(5) 0.3070(4) 0.35591(14) 0.095(3) Uani 0.565(2) 1 d D U P A 1
F48 F 0.3972(6) 0.3718(5) 0.33159(13) 0.093(3) Uani 0.565(2) 1 d D U P A 1
F49 F 0.4502(4) 0.3261(4) 0.34204(12) 0.079(2) Uani 0.565(2) 1 d D U P A 1
C50 C 0.4125(6) 0.5024(7) 0.39886(19) 0.093(3) Uani 0.565(2) 1 d D U P A 1
F51 F 0.4394(5) 0.5404(5) 0.41291(12) 0.106(3) Uani 0.565(2) 1 d D U P A 1
F52 F 0.3692(5) 0.5148(7) 0.38989(16) 0.119(3) Uani 0.565(2) 1 d D U P A 1
F53 F 0.3698(6) 0.4476(6) 0.40961(16) 0.148(3) Uani 0.565(2) 1 d D U P A 1
C32B C 0.8311(18) 0.612(3) 0.3934(6) 0.047(6) Uani 0.326(2) 1 d D U P A 2
H32C H 0.877764 0.622428 0.391978 0.056 Uiso 0.326(2) 1 calc R U P A 2
H32D H 0.830777 0.648994 0.400716 0.056 Uiso 0.326(2) 1 calc R U P A 2
C33B C 0.7988(8) 0.6037(15) 0.3738(5) 0.062(6) Uani 0.326(2) 1 d D U P A 2
H33C H 0.822811 0.645908 0.366407 0.074 Uiso 0.326(2) 1 calc R U P A 2
H33D H 0.801889 0.568668 0.366445 0.074 Uiso 0.326(2) 1 calc R U P A 2
N34B N 0.7303(6) 0.5856(7) 0.3758(4) 0.053(5) Uani 0.326(2) 1 d D U P A 2
N35B N 0.7177(8) 0.6367(6) 0.3821(3) 0.052(5) Uani 0.326(2) 1 d D U P A 2
N36B N 0.6537(7) 0.6159(6) 0.3748(3) 0.046(4) Uani 0.326(2) 1 d D U P A 2
C37B C 0.6202(5) 0.5449(6) 0.3756(4) 0.053(5) Uani 0.326(2) 1 d D U P A 2
C38B C 0.6697(6) 0.5276(6) 0.3727(4) 0.053(5) Uani 0.326(2) 1 d D U P A 2
I39B I 0.6696(2) 0.4429(2) 0.36460(7) 0.1149(16) Uani 0.326(2) 1 d D U P A 2
C40B C 0.5480(5) 0.5102(10) 0.3759(4) 0.054(5) Uani 0.326(2) 1 d D U P A 2
C41B C 0.5088(6) 0.4555(11) 0.3642(4) 0.053(5) Uani 0.326(2) 1 d D U P A 2
H41B H 0.529656 0.439333 0.355586 0.063 Uiso 0.326(2) 1 calc R U P A 2
C42B C 0.4397(6) 0.4241(8) 0.3647(3) 0.055(4) Uani 0.326(2) 1 d D U P A 2
C43B C 0.4094(6) 0.4523(7) 0.3754(3) 0.059(4) Uani 0.326(2) 1 d D U P A 2
H43B H 0.362237 0.432173 0.375456 0.070 Uiso 0.326(2) 1 calc R U P A 2
C44B C 0.4482(6) 0.5100(7) 0.3859(3) 0.062(4) Uani 0.326(2) 1 d D U P A 2
C45B C 0.5178(6) 0.5427(8) 0.3848(3) 0.055(4) Uani 0.326(2) 1 d D U P A 2
H45B H 0.544155 0.586256 0.389963 0.065 Uiso 0.326(2) 1 calc R U P A 2
C46B C 0.3975(7) 0.3599(8) 0.3542(2) 0.070(4) Uani 0.326(2) 1 d D U P A 2
F47B F 0.3594(9) 0.3669(8) 0.3406(2) 0.114(5) Uani 0.326(2) 1 d D U P A 2
F48B F 0.4303(9) 0.3360(9) 0.3468(3) 0.095(5) Uani 0.326(2) 1 d D U P A 2
F49B F 0.3531(7) 0.3127(7) 0.3664(2) 0.094(4) Uani 0.326(2) 1 d D U P A 2
C50B C 0.4166(8) 0.5451(8) 0.3946(3) 0.090(5) Uani 0.326(2) 1 d D U P A 2
F51B F 0.4513(7) 0.5919(8) 0.4056(2) 0.124(5) Uani 0.326(2) 1 d D U P A 2
F52B F 0.3519(6) 0.5091(10) 0.3976(3) 0.117(6) Uani 0.326(2) 1 d D U P A 2
F53B F 0.4145(10) 0.5882(9) 0.3812(3) 0.149(5) Uani 0.326(2) 1 d D U P A 2
C32C C 0.825(2) 0.530(3) 0.3915(7) 0.086(9) Uani 0.1091(15) 1 d D U P A 3
H32E H 0.809235 0.481312 0.392874 0.103 Uiso 0.1091(15) 1 calc R U P A 3
H32F H 0.873985 0.555377 0.393895 0.103 Uiso 0.1091(15) 1 calc R U P A 3
C33C C 0.8068(10) 0.546(2) 0.3721(7) 0.092(8) Uani 0.1091(15) 1 d D U P A 3
H33E H 0.823943 0.594692 0.371308 0.111 Uiso 0.1091(15) 1 calc R U P A 3
H33F H 0.827446 0.533638 0.361566 0.111 Uiso 0.1091(15) 1 calc R U P A 3
N34C N 0.7363(9) 0.5110(9) 0.3698(6) 0.094(7) Uani 0.1091(15) 1 d DG U P A 3
N35C N 0.7017(13) 0.4425(12) 0.3751(6) 0.098(9) Uani 0.1091(15) 1 d DG U P A 3
N36C N 0.6322(12) 0.4194(9) 0.3741(6) 0.073(8) Uani 0.1091(15) 1 d DG U P A 3
C37C C 0.6239(9) 0.4737(8) 0.3683(5) 0.076(7) Uani 0.1091(15) 1 d DG U P A 3
C38C C 0.6882(9) 0.5303(6) 0.3656(6) 0.086(8) Uani 0.1091(15) 1 d DG U P A 3
I39C I 0.7173(4) 0.6281(4) 0.37055(11) 0.099(3) Uani 0.1091(15) 1 d D U P A 3
C40C C 0.5575(9) 0.4648(13) 0.3682(5) 0.081(8) Uani 0.1091(15) 1 d DG U P A 3
C41C C 0.5055(11) 0.4131(17) 0.3580(6) 0.090(9) Uani 0.1091(15) 1 d DG U P A 3
H41C H 0.514290 0.386275 0.349405 0.108 Uiso 0.1091(15) 1 calc R U P A 3
C42C C 0.4407(10) 0.401(2) 0.3604(7) 0.094(9) Uani 0.1091(15) 1 d DG U P A 3
C43C C 0.4278(10) 0.440(2) 0.3729(7) 0.099(11) Uani 0.1091(15) 1 d DG U P A 3
H43C H 0.383533 0.431462 0.374526 0.118 Uiso 0.1091(15) 1 calc R U P A 3
C44C C 0.4798(12) 0.492(2) 0.3831(7) 0.099(10) Uani 0.1091(15) 1 d DG U P A 3
C45C C 0.5447(11) 0.5040(16) 0.3807(6) 0.090(11) Uani 0.1091(15) 1 d DG U P A 3
C46C C 0.3880(12) 0.3586(14) 0.3459(5) 0.097(8) Uani 0.1091(15) 1 d D U P A 3
F47C F 0.3278(12) 0.342(2) 0.3534(6) 0.106(9) Uani 0.1091(15) 1 d D U P A 3
F48C F 0.395(3) 0.385(2) 0.3296(6) 0.098(11) Uani 0.1091(15) 1 d D U P A 3
F49C F 0.387(2) 0.3002(16) 0.3430(6) 0.112(9) Uani 0.1091(15) 1 d D U P A 3
C50C C 0.4691(14) 0.5395(15) 0.3941(4) 0.096(8) Uani 0.1091(15) 1 d D U P A 3
F51C F 0.5158(15) 0.5817(15) 0.4041(5) 0.100(8) Uani 0.1091(15) 1 d D U P A 3
F52C F 0.433(2) 0.561(2) 0.3853(6) 0.118(11) Uani 0.1091(15) 1 d D U P A 3
F53C F 0.4285(19) 0.509(2) 0.4098(5) 0.105(10) Uani 0.1091(15) 1 d D U P A 3
O4 O 0.666667 0.333333 0.333333 0.64(7) Uani 0.8908(15) 6 d S T P . .
Cl1 Cl 0.337(2) 0.6416(13) 0.4652(2) 0.225(11) Uani 0.240(6) 1 d D U P B -1
Cl2 Cl 0.347(2) 0.7260(15) 0.4324(3) 0.323(16) Uani 0.240(6) 1 d D U P B -1
C36 C 0.382(3) 0.684(4) 0.4445(9) 0.29(6) Uani 0.240(6) 1 d D U P B -1
H36A H 0.428223 0.716943 0.448254 0.350 Uiso 0.240(6) 1 calc R U P B -1
H36B H 0.383747 0.652000 0.435402 0.350 Uiso 0.240(6) 1 calc R U P B -1

loop_
_atom_site_aniso_label
_atom_site_aniso_U_11
_atom_site_aniso_U_22
_atom_site_aniso_U_33
_atom_site_aniso_U_23
_atom_site_aniso_U_13
_atom_site_aniso_U_12
C7 0.038(2) 0.035(2) 0.072(3) -0.002(2) 0.003(2) 0.014(2)
C8 0.035(2) 0.039(2) 0.064(3) 0.000(2) 0.003(2) 0.017(2)
C9 0.037(2) 0.037(2) 0.064(3) 0.004(2) 0.001(2) 0.015(2)
C10 0.039(3) 0.039(3) 0.063(3) 0.001(2) 0.000(2) 0.011(2)
C11 0.039(3) 0.035(2) 0.073(3) 0.000(2) 0.010(2) 0.012(2)
C12 0.032(2) 0.038(2) 0.073(3) 0.003(2) 0.011(2) 0.016(2)
C13 0.028(2) 0.042(3) 0.069(3) 0.000(2) 0.001(2) 0.016(2)
C14 0.059(3) 0.044(3) 0.076(4) 0.001(3) -0.012(3) 0.013(3)
C15 0.047(3) 0.082(4) 0.096(5) 0.017(4) -0.016(3) 0.022(3)
C16 0.094(5) 0.047(3) 0.091(5) -0.005(3) -0.040(4) 0.006(3)
C17 0.087(5) 0.058(4) 0.072(4) 0.005(3) -0.015(3) 0.017(3)
O18 0.0333(17) 0.056(2) 0.087(3) 0.0008(19) -0.0070(17) 0.0206(16)
C19 0.030(2) 0.046(3) 0.128(5) -0.009(3) -0.007(3) 0.017(2)
C20 0.036(2) 0.045(3) 0.096(4) 0.011(3) 0.014(3) 0.024(2)
C21 0.032(2) 0.027(2) 0.081(4) 0.001(2) 0.008(2) 0.0120(18)
C22 0.034(2) 0.035(2) 0.074(3) 0.000(2) -0.001(2) 0.016(2)
C23 0.036(2) 0.036(2) 0.073(3) 0.000(2) 0.002(2) 0.018(2)
C24 0.037(2) 0.042(3) 0.072(3) -0.001(2) 0.004(2) 0.022(2)
C25 0.033(2) 0.028(2) 0.074(3) -0.002(2) 0.001(2) 0.0125(18)
C26 0.035(2) 0.028(2) 0.070(3) -0.001(2) 0.008(2) 0.0120(18)
C27 0.045(3) 0.053(3) 0.072(3) 0.008(3) 0.008(2) 0.025(2)
C28 0.071(4) 0.072(4) 0.071(4) -0.004(3) -0.002(3) 0.028(3)
C29 0.066(4) 0.107(5) 0.077(4) 0.011(4) 0.012(3) 0.053(4)
C30 0.076(4) 0.069(4) 0.091(5) 0.019(3) 0.010(3) 0.043(3)
O31 0.0444(19) 0.0444(19) 0.076(2) 0.0058(17) 0.0100(17) 0.0227(16)
C32 0.022(5) 0.041(7) 0.081(8) 0.003(6) 0.011(5) 0.012(5)
C33 0.051(5) 0.062(7) 0.076(6) 0.012(6) 0.013(6) 0.027(5)
N34 0.059(4) 0.039(4) 0.064(7) 0.008(4) 0.003(4) 0.030(4)
N35 0.053(5) 0.049(5) 0.052(7) 0.000(5) -0.011(5) 0.019(4)
N36 0.049(4) 0.048(4) 0.049(6) 0.007(4) -0.013(4) 0.028(3)
C37 0.050(4) 0.050(5) 0.054(7) 0.005(4) 0.005(4) 0.015(4)
C38 0.050(4) 0.047(4) 0.044(7) 0.009(4) 0.015(4) 0.019(4)
I39 0.0814(7) 0.0501(5) 0.0876(12) -0.0098(5) 0.0233(7) 0.0181(5)
C40 0.052(5) 0.055(6) 0.054(7) 0.005(4) -0.003(4) 0.024(4)
C41 0.053(5) 0.052(5) 0.059(7) 0.008(4) 0.006(4) 0.025(4)
C42 0.054(5) 0.062(6) 0.062(6) 0.007(4) 0.001(4) 0.025(4)
C43 0.046(5) 0.069(7) 0.067(6) 0.001(5) -0.005(4) 0.020(5)
C44 0.062(5) 0.084(7) 0.077(6) -0.013(5) -0.013(5) 0.032(5)
C45 0.056(5) 0.062(7) 0.067(6) -0.006(5) -0.012(4) 0.026(5)
C46 0.063(6) 0.059(6) 0.083(7) -0.001(4) -0.009(5) 0.030(4)
F47 0.081(5) 0.064(4) 0.108(6) -0.005(4) 0.014(4) 0.012(3)
F48 0.112(6) 0.083(5) 0.081(5) -0.009(4) -0.026(4) 0.047(4)
F49 0.086(5) 0.065(4) 0.081(5) -0.005(3) -0.001(4) 0.033(4)
C50 0.059(6) 0.124(8) 0.087(7) -0.025(5) -0.014(5) 0.039(5)
F51 0.117(6) 0.119(6) 0.105(5) -0.052(5) -0.043(4) 0.075(5)
F52 0.104(6) 0.151(7) 0.115(7) -0.039(5) -0.037(5) 0.074(6)
F53 0.123(6) 0.160(7) 0.155(7) 0.005(5) 0.036(5) 0.065(5)
C32B 0.053(11) 0.041(8) 0.056(9) 0.000(7) 0.008(7) 0.031(8)
C33B 0.053(7) 0.069(11) 0.066(9) 0.003(7) 0.004(8) 0.033(7)
N34B 0.052(6) 0.058(7) 0.055(10) 0.009(6) 0.017(5) 0.032(5)
N35B 0.052(5) 0.052(5) 0.052(5) 0.0003(11) 0.0000(11) 0.026(3)
N36B 0.050(6) 0.045(6) 0.038(8) 0.013(5) -0.005(5) 0.021(5)
C37B 0.055(6) 0.050(7) 0.052(10) 0.000(7) -0.008(7) 0.026(5)
C38B 0.062(7) 0.055(7) 0.041(10) -0.002(7) -0.001(7) 0.028(6)
I39B 0.227(4) 0.101(2) 0.0735(17) -0.0123(13) -0.019(2) 0.125(3)
C40B 0.051(6) 0.055(8) 0.044(9) 0.004(6) -0.007(6) 0.017(5)
C41B 0.056(6) 0.049(8) 0.051(9) 0.003(6) -0.002(7) 0.025(6)
C42B 0.051(7) 0.053(7) 0.060(9) 0.008(5) -0.007(6) 0.025(5)
C43B 0.051(7) 0.052(7) 0.072(9) 0.009(6) -0.007(6) 0.025(6)
C44B 0.054(6) 0.056(7) 0.061(8) 0.005(6) -0.001(6) 0.016(6)
C45B 0.054(6) 0.046(8) 0.059(8) 0.009(6) -0.008(6) 0.022(6)
C46B 0.067(8) 0.060(8) 0.075(9) -0.003(6) -0.010(6) 0.025(6)
F47B 0.113(9) 0.102(8) 0.117(8) -0.006(6) -0.049(7) 0.046(7)
F48B 0.088(8) 0.082(9) 0.107(9) -0.018(6) -0.001(6) 0.037(6)
F49B 0.080(7) 0.075(7) 0.095(7) -0.002(6) 0.004(6) 0.014(5)
C50B 0.081(8) 0.086(9) 0.102(10) -0.004(6) 0.017(8) 0.042(7)
F51B 0.097(7) 0.127(8) 0.141(8) -0.046(7) 0.018(6) 0.051(6)
F52B 0.085(7) 0.148(10) 0.106(10) -0.006(7) 0.010(6) 0.048(6)
F53B 0.161(10) 0.143(9) 0.173(9) 0.028(7) 0.025(7) 0.098(7)
C32C 0.089(12) 0.091(14) 0.084(12) -0.007(9) 0.009(8) 0.049(11)
C33C 0.089(9) 0.099(13) 0.086(9) -0.004(9) 0.004(9) 0.046(8)
N34C 0.085(8) 0.101(10) 0.091(13) -0.006(10) 0.002(9) 0.043(7)
N35C 0.090(10) 0.105(11) 0.104(14) -0.002(10) -0.009(10) 0.052(8)
N36C 0.078(10) 0.079(10) 0.074(14) 0.004(9) 0.017(10) 0.048(8)
C37C 0.082(8) 0.067(9) 0.079(13) -0.001(9) 0.005(8) 0.037(7)
C38C 0.083(9) 0.083(8) 0.082(14) 0.001(9) 0.003(10) 0.036(7)
I39C 0.085(4) 0.070(4) 0.102(5) -0.002(3) 0.021(3) 0.008(3)
C40C 0.085(8) 0.079(13) 0.080(13) 0.009(9) -0.005(8) 0.042(8)
C41C 0.088(9) 0.089(14) 0.088(14) 0.003(9) -0.006(9) 0.041(9)
C42C 0.090(9) 0.098(13) 0.094(12) 0.005(9) -0.002(9) 0.047(8)
C43C 0.094(13) 0.100(14) 0.099(14) 0.002(10) -0.001(9) 0.047(9)
C44C 0.096(12) 0.100(13) 0.101(14) 0.000(9) 0.000(8) 0.049(9)
C45C 0.091(12) 0.090(15) 0.091(16) 0.001(9) 0.002(9) 0.047(10)
C46C 0.093(10) 0.100(12) 0.097(11) 0.003(8) -0.006(8) 0.048(9)
F47C 0.092(10) 0.109(13) 0.105(13) -0.002(10) -0.003(8) 0.041(9)
F48C 0.100(14) 0.099(14) 0.096(11) -0.001(9) -0.008(8) 0.050(10)
F49C 0.116(14) 0.102(11) 0.115(14) 0.002(8) -0.010(9) 0.052(9)
C50C 0.096(12) 0.100(12) 0.100(12) 0.004(7) 0.000(7) 0.054(8)
F51C 0.102(11) 0.101(11) 0.100(12) 0.001(8) 0.002(8) 0.053(8)
F52C 0.119(14) 0.124(14) 0.124(14) 0.015(9) -0.010(9) 0.070(11)
F53C 0.104(12) 0.110(13) 0.106(12) 0.008(9) 0.003(9) 0.057(9)
O4 0.51(8) 0.51(8) 0.9(2) 0.000 0.000 0.25(4)
Cl1 0.223(14) 0.231(15) 0.208(11) 0.009(8) -0.008(9) 0.104(9)
Cl2 0.332(19) 0.307(18) 0.328(18) 0.010(9) 0.004(10) 0.160(12)
C36 0.29(6) 0.29(6) 0.29(6) -0.002(11) -0.001(11) 0.15(3)

_geom_special_details            
;
 All esds (except the esd in the dihedral angle between two l.s. planes)
 are estimated using the full covariance matrix.  The cell esds are taken
 into account individually in the estimation of esds in distances, angles
 and torsion angles; correlations between esds in cell parameters are only
 used when they are defined by crystal symmetry.  An approximate (isotropic)
 treatment of cell esds is used for estimating esds involving l.s. planes.
;

loop_
_geom_bond_atom_site_label_1
_geom_bond_atom_site_label_2
_geom_bond_distance
_geom_bond_site_symmetry_2
_geom_bond_publ_flag
C7 C8 1.502(7) . ?
C7 C25 1.530(7) 3_665 ?
C7 H7A 0.9900 . ?
C7 H7AB 0.9900 . ?
C8 C13 1.387(7) . ?
C8 C9 1.390(7) . ?
C9 C10 1.408(7) . ?
C9 H9 0.9500 . ?
C10 C11 1.379(7) . ?
C10 C14 1.524(8) . ?
C11 C12 1.394(7) . ?
C11 H11 0.9500 . ?
C12 C13 1.386(7) . ?
C12 C20 1.514(7) . ?
C13 O18 1.406(6) . ?
C14 C16 1.524(8) . ?
C14 C15 1.533(10) . ?
C14 C17 1.543(9) . ?
C15 H15A 0.9800 . ?
C15 H15B 0.9800 . ?
C15 H15C 0.9800 . ?
C16 H16A 0.9800 . ?
C16 H16B 0.9800 . ?
C16 H16C 0.9800 . ?
C17 H17A 0.9800 . ?
C17 H17B 0.9800 . ?
C17 H17C 0.9800 . ?
O18 C19 1.429(6) . ?
C19 H19A 0.9800 . ?
C19 H19B 0.9800 . ?
C19 H19C 0.9800 . ?
C20 C21 1.528(7) . ?
C20 H20A 0.9900 . ?
C20 H20B 0.9900 . ?
C21 C22 1.387(8) . ?
C21 C26 1.388(7) . ?
C22 C23 1.405(7) . ?
C22 H22 0.9500 . ?
C23 C24 1.394(7) . ?
C23 C27 1.533(8) . ?
C24 C25 1.376(7) . ?
C24 H24 0.9500 . ?
C25 C26 1.397(7) . ?
C26 O31 1.411(6) . ?
C27 C30 1.530(8) . ?
C27 C28 1.542(8) . ?
C27 C29 1.549(8) . ?
C28 H28A 0.9800 . ?
C28 H28B 0.9800 . ?
C28 H28C 0.9800 . ?
C29 H29A 0.9800 . ?
C29 H29B 0.9800 . ?
C29 H29C 0.9800 . ?
C30 H30A 0.9800 . ?
C30 H30B 0.9800 . ?
C30 H30C 0.9800 . ?
O31 C32C 1.35(6) . ?
O31 C32 1.43(3) . ?
O31 C32B 1.43(6) . ?
C32 C33 1.505(11) . ?
C32 H32A 0.9900 . ?
C32 H32B 0.9900 . ?
C33 N34 1.436(10) . ?
C33 H33A 0.9900 . ?
C33 H33B 0.9900 . ?
N34 C38 1.375(7) . ?
N34 N35 1.413(8) . ?
N35 N36 1.386(8) . ?
N36 C37 1.410(8) . ?
C37 C38 1.402(8) . ?
C37 C40 1.448(9) . ?
C38 I39 2.033(7) . ?
C40 C41 1.388(8) . ?
C40 C45 1.390(8) . ?
C41 C42 1.387(8) . ?
C41 H41 0.9500 . ?
C42 C43 1.379(8) . ?
C42 C46 1.497(13) . ?
C43 C44 1.389(8) . ?
C43 H43 0.9500 . ?
C44 C45 1.398(8) . ?
C44 C50 1.463(14) . ?
C45 H45 0.9500 . ?
C46 F48 1.251(16) . ?
C46 F47 1.355(15) . ?
C46 F49 1.356(13) . ?
C50 F51 1.246(13) . ?
C50 F52 1.326(14) . ?
C50 F53 1.372(16) . ?
F53 F53 1.76(2) 12 ?
C32B C33B 1.506(12) . ?
C32B H32C 0.9900 . ?
C32B H32D 0.9900 . ?
C33B N34B 1.430(11) . ?
C33B H33C 0.9900 . ?
C33B H33D 0.9900 . ?
N34B C38B 1.390(8) . ?
N34B N35B 1.421(9) . ?
N35B N36B 1.401(9) . ?
N36B C37B 1.425(9) . ?
C37B C38B 1.405(8) . ?
C37B C40B 1.449(10) . ?
C38B I39B 2.039(8) . ?
C40B C41B 1.390(9) . ?
C40B C45B 1.397(9) . ?
C41B C42B 1.388(9) . ?
C41B H41B 0.9500 . ?
C42B C43B 1.383(9) . ?
C42B C46B 1.494(14) . ?
C43B C44B 1.385(9) . ?
C43B H43B 0.9500 . ?
C44B C45B 1.399(8) . ?
C44B C50B 1.466(16) . ?
C45B H45B 0.9500 . ?
C46B F48B 1.254(17) . ?
C46B F47B 1.352(16) . ?
C46B F49B 1.352(14) . ?
C50B F51B 1.233(15) . ?
C50B F52B 1.316(15) . ?
C50B F53B 1.376(18) . ?
C32C C33C 1.508(14) . ?
C32C H32E 0.9900 . ?
C32C H32F 0.9900 . ?
C33C N34C 1.423(12) . ?
C33C H33E 0.9900 . ?
C33C H33F 0.9900 . ?
N34C N35C 1.4200 . ?
N34C C38C 1.4200 . ?
N35C N36C 1.4200 . ?
N36C C37C 1.4200 . ?
C37C C38C 1.4200 . ?
C37C C40C 1.445(10) . ?
C38C I39C 2.042(10) . ?
I39C F48C 2.39(4) 32 ?
C40C C41C 1.3900 . ?
C40C C45C 1.3900 . ?
C41C C42C 1.3900 . ?
C41C H41C 0.9500 . ?
C42C C43C 1.3900 . ?
C42C C46C 1.497(15) . ?
C43C C44C 1.3900 . ?
C43C H43C 0.9500 . ?
C44C C45C 1.3900 . ?
C44C C50C 1.465(16) . ?
C46C F48C 1.251(18) . ?
C46C F47C 1.350(17) . ?
C46C F49C 1.352(15) . ?
C50C F51C 1.243(16) . ?
C50C F52C 1.320(16) . ?
C50C F53C 1.371(19) . ?
Cl1 C36 1.747(11) . ?
Cl2 C36 1.747(11) . ?
C36 H36A 0.9900 . ?
C36 H36B 0.9900 . ?

loop_
_geom_angle_atom_site_label_1
_geom_angle_atom_site_label_2
_geom_angle_atom_site_label_3
_geom_angle
_geom_angle_site_symmetry_1
_geom_angle_site_symmetry_3
_geom_angle_publ_flag
C8 C7 C25 116.4(4) . 3_665 ?
C8 C7 H7A 108.2 . . ?
C25 C7 H7A 108.2 3_665 . ?
C8 C7 H7AB 108.2 . . ?
C25 C7 H7AB 108.2 3_665 . ?
H7A C7 H7AB 107.3 . . ?
C13 C8 C9 117.9(4) . . ?
C13 C8 C7 122.1(5) . . ?
C9 C8 C7 120.0(4) . . ?
C8 C9 C10 121.9(5) . . ?
C8 C9 H9 119.1 . . ?
C10 C9 H9 119.1 . . ?
C11 C10 C9 117.4(5) . . ?
C11 C10 C14 123.3(5) . . ?
C9 C10 C14 119.2(5) . . ?
C10 C11 C12 122.7(5) . . ?
C10 C11 H11 118.6 . . ?
C12 C11 H11 118.6 . . ?
C13 C12 C11 117.6(4) . . ?
C13 C12 C20 120.9(5) . . ?
C11 C12 C20 121.5(5) . . ?
C12 C13 C8 122.5(5) . . ?
C12 C13 O18 117.7(4) . . ?
C8 C13 O18 119.7(4) . . ?
C16 C14 C10 112.7(5) . . ?
C16 C14 C15 108.7(6) . . ?
C10 C14 C15 109.7(5) . . ?
C16 C14 C17 108.4(6) . . ?
C10 C14 C17 108.5(5) . . ?
C15 C14 C17 108.7(6) . . ?
C14 C15 H15A 109.5 . . ?
C14 C15 H15B 109.5 . . ?
H15A C15 H15B 109.5 . . ?
C14 C15 H15C 109.5 . . ?
H15A C15 H15C 109.5 . . ?
H15B C15 H15C 109.5 . . ?
C14 C16 H16A 109.5 . . ?
C14 C16 H16B 109.5 . . ?
H16A C16 H16B 109.5 . . ?
C14 C16 H16C 109.5 . . ?
H16A C16 H16C 109.5 . . ?
H16B C16 H16C 109.5 . . ?
C14 C17 H17A 109.5 . . ?
C14 C17 H17B 109.5 . . ?
H17A C17 H17B 109.5 . . ?
C14 C17 H17C 109.5 . . ?
H17A C17 H17C 109.5 . . ?
H17B C17 H17C 109.5 . . ?
C13 O18 C19 114.3(4) . . ?
O18 C19 H19A 109.5 . . ?
O18 C19 H19B 109.5 . . ?
H19A C19 H19B 109.5 . . ?
O18 C19 H19C 109.5 . . ?
H19A C19 H19C 109.5 . . ?
H19B C19 H19C 109.5 . . ?
C12 C20 C21 113.5(4) . . ?
C12 C20 H20A 108.9 . . ?
C21 C20 H20A 108.9 . . ?
C12 C20 H20B 108.9 . . ?
C21 C20 H20B 108.9 . . ?
H20A C20 H20B 107.7 . . ?
C22 C21 C26 118.2(4) . . ?
C22 C21 C20 120.7(5) . . ?
C26 C21 C20 121.0(5) . . ?
C21 C22 C23 122.1(5) . . ?
C21 C22 H22 119.0 . . ?
C23 C22 H22 119.0 . . ?
C24 C23 C22 117.2(5) . . ?
C24 C23 C27 122.9(4) . . ?
C22 C23 C27 119.9(4) . . ?
C25 C24 C23 122.4(5) . . ?
C25 C24 H24 118.8 . . ?
C23 C24 H24 118.8 . . ?
C24 C25 C26 118.4(5) . . ?
C24 C25 C7 121.8(4) . 2_655 ?
C26 C25 C7 119.8(5) . 2_655 ?
C21 C26 C25 121.6(5) . . ?
C21 C26 O31 119.8(4) . . ?
C25 C26 O31 118.4(4) . . ?
C30 C27 C23 110.1(5) . . ?
C30 C27 C28 108.6(5) . . ?
C23 C27 C28 110.0(5) . . ?
C30 C27 C29 107.9(5) . . ?
C23 C27 C29 112.4(5) . . ?
C28 C27 C29 107.9(5) . . ?
C27 C28 H28A 109.5 . . ?
C27 C28 H28B 109.5 . . ?
H28A C28 H28B 109.5 . . ?
C27 C28 H28C 109.5 . . ?
H28A C28 H28C 109.5 . . ?
H28B C28 H28C 109.5 . . ?
C27 C29 H29A 109.5 . . ?
C27 C29 H29B 109.5 . . ?
H29A C29 H29B 109.5 . . ?
C27 C29 H29C 109.5 . . ?
H29A C29 H29C 109.5 . . ?
H29B C29 H29C 109.5 . . ?
C27 C30 H30A 109.5 . . ?
C27 C30 H30B 109.5 . . ?
H30A C30 H30B 109.5 . . ?
C27 C30 H30C 109.5 . . ?
H30A C30 H30C 109.5 . . ?
H30B C30 H30C 109.5 . . ?
C32C O31 C26 126.0(16) . . ?
C26 O31 C32 114.7(11) . . ?
C26 O31 C32B 119.3(18) . . ?
O31 C32 C33 108.4(19) . . ?
O31 C32 H32A 110.0 . . ?
C33 C32 H32A 110.0 . . ?
O31 C32 H32B 110.0 . . ?
C33 C32 H32B 110.0 . . ?
H32A C32 H32B 108.4 . . ?
N34 C33 C32 111.0(8) . . ?
N34 C33 H33A 109.4 . . ?
C32 C33 H33A 109.4 . . ?
N34 C33 H33B 109.4 . . ?
C32 C33 H33B 109.4 . . ?
H33A C33 H33B 108.0 . . ?
C38 N34 N35 109.5(6) . . ?
C38 N34 C33 133.7(8) . . ?
N35 N34 C33 115.3(8) . . ?
N36 N35 N34 106.0(7) . . ?
N35 N36 C37 107.2(7) . . ?
C38 C37 N36 107.6(6) . . ?
C38 C37 C40 132.3(7) . . ?
N36 C37 C40 118.9(7) . . ?
N34 C38 C37 106.7(6) . . ?
N34 C38 I39 121.5(6) . . ?
C37 C38 I39 131.7(6) . . ?
C41 C40 C45 120.0(8) . . ?
C41 C40 C37 122.9(8) . . ?
C45 C40 C37 116.9(8) . . ?
C42 C41 C40 120.2(8) . . ?
C42 C41 H41 119.9 . . ?
C40 C41 H41 119.9 . . ?
C43 C42 C41 119.4(8) . . ?
C43 C42 C46 118.3(8) . . ?
C41 C42 C46 121.9(9) . . ?
C42 C43 C44 121.2(8) . . ?
C42 C43 H43 119.4 . . ?
C44 C43 H43 119.4 . . ?
C43 C44 C45 119.1(8) . . ?
C43 C44 C50 121.1(8) . . ?
C45 C44 C50 119.8(9) . . ?
C40 C45 C44 119.6(8) . . ?
C40 C45 H45 120.2 . . ?
C44 C45 H45 120.2 . . ?
F48 C46 F47 109.2(11) . . ?
F48 C46 F49 107.7(12) . . ?
F47 C46 F49 105.3(10) . . ?
F48 C46 C42 114.9(10) . . ?
F47 C46 C42 109.1(12) . . ?
F49 C46 C42 110.1(9) . . ?
F51 C50 F52 112.0(12) . . ?
F51 C50 F53 96.3(11) . . ?
F52 C50 F53 100.3(11) . . ?
F51 C50 C44 122.2(10) . . ?
F52 C50 C44 113.3(12) . . ?
F53 C50 C44 108.9(12) . . ?
C50 F53 F53 144.9(8) . 12 ?
O31 C32B C33B 105(3) . . ?
O31 C32B H32C 110.8 . . ?
C33B C32B H32C 110.8 . . ?
O31 C32B H32D 110.8 . . ?
C33B C32B H32D 110.8 . . ?
H32C C32B H32D 108.9 . . ?
N34B C33B C32B 110.9(12) . . ?
N34B C33B H33C 109.5 . . ?
C32B C33B H33C 109.5 . . ?
N34B C33B H33D 109.5 . . ?
C32B C33B H33D 109.5 . . ?
H33C C33B H33D 108.0 . . ?
C38B N34B N35B 108.8(7) . . ?
C38B N34B C33B 134.8(11) . . ?
N35B N34B C33B 116.4(11) . . ?
N36B N35B N34B 103.2(9) . . ?
N35B N36B C37B 104.8(9) . . ?
C38B C37B N36B 105.8(9) . . ?
C38B C37B C40B 136.4(10) . . ?
N36B C37B C40B 116.9(11) . . ?
N34B C38B C37B 106.1(7) . . ?
N34B C38B I39B 119.1(8) . . ?
C37B C38B I39B 134.8(8) . . ?
C41B C40B C45B 118.1(10) . . ?
C41B C40B C37B 122.9(11) . . ?
C45B C40B C37B 117.2(9) . . ?
C42B C41B C40B 121.1(10) . . ?
C42B C41B H41B 119.4 . . ?
C40B C41B H41B 119.4 . . ?
C43B C42B C41B 119.4(9) . . ?
C43B C42B C46B 119.5(10) . . ?
C41B C42B C46B 121.1(11) . . ?
C42B C43B C44B 119.8(9) . . ?
C42B C43B H43B 120.1 . . ?
C44B C43B H43B 120.1 . . ?
C43B C44B C45B 120.5(9) . . ?
C43B C44B C50B 119.1(10) . . ?
C45B C44B C50B 118.9(10) . . ?
C40B C45B C44B 119.0(9) . . ?
C40B C45B H45B 120.5 . . ?
C44B C45B H45B 120.5 . . ?
F48B C46B F47B 110.1(14) . . ?
F48B C46B F49B 106.2(14) . . ?
F47B C46B F49B 104.4(13) . . ?
F48B C46B C42B 113.5(13) . . ?
F47B C46B C42B 111.1(15) . . ?
F49B C46B C42B 111.1(12) . . ?
F51B C50B F52B 119.7(15) . . ?
F51B C50B F53B 90.9(13) . . ?
F52B C50B F53B 97.2(14) . . ?
F51B C50B C44B 116.8(13) . . ?
F52B C50B C44B 116.0(14) . . ?
F53B C50B C44B 109.7(14) . . ?
O31 C32C C33C 98(4) . . ?
O31 C32C H32E 112.1 . . ?
C33C C32C H32E 112.1 . . ?
O31 C32C H32F 112.1 . . ?
C33C C32C H32F 112.1 . . ?
H32E C32C H32F 109.8 . . ?
N34C C33C C32C 110.2(15) . . ?
N34C C33C H33E 109.6 . . ?
C32C C33C H33E 109.6 . . ?
N34C C33C H33F 109.6 . . ?
C32C C33C H33F 109.6 . . ?
H33E C33C H33F 108.1 . . ?
N35C N34C C38C 108.0 . . ?
N35C N34C C33C 117.1(12) . . ?
C38C N34C C33C 134.4(13) . . ?
N34C N35C N36C 108.0 . . ?
C37C N36C N35C 108.0 . . ?
C38C C37C N36C 108.0 . . ?
C38C C37C C40C 132.9(11) . . ?
N36C C37C C40C 118.7(12) . . ?
C37C C38C N34C 108.0 . . ?
C37C C38C I39C 127.9(12) . . ?
N34C C38C I39C 116.0(11) . . ?
C38C I39C F48C 95.6(16) . 32 ?
C41C C40C C45C 120.0 . . ?
C41C C40C C37C 121.8(10) . . ?
C45C C40C C37C 117.6(11) . . ?
C42C C41C C40C 120.0 . . ?
C42C C41C H41C 120.0 . . ?
C40C C41C H41C 120.0 . . ?
C43C C42C C41C 120.0 . . ?
C43C C42C C46C 117.9(11) . . ?
C41C C42C C46C 120.1(12) . . ?
C44C C43C C42C 120.0 . . ?
C44C C43C H43C 120.0 . . ?
C42C C43C H43C 120.0 . . ?
C43C C44C C45C 120.0 . . ?
C43C C44C C50C 120.7(11) . . ?
C45C C44C C50C 118.7(11) . . ?
C44C C45C C40C 120.0 . . ?
F48C C46C F47C 110.1(17) . . ?
F48C C46C F49C 106.7(17) . . ?
F47C C46C F49C 105.8(16) . . ?
F48C C46C C42C 114.5(16) . . ?
F47C C46C C42C 108.7(16) . . ?
F49C C46C C42C 110.7(15) . . ?
F51C C50C F52C 115.2(18) . . ?
F51C C50C F53C 94.0(16) . . ?
F52C C50C F53C 99.0(16) . . ?
F51C C50C C44C 118.2(16) . . ?
F52C C50C C44C 115.3(17) . . ?
F53C C50C C44C 110.7(17) . . ?
Cl2 C36 Cl1 113.3(10) . . ?
Cl2 C36 H36A 108.9 . . ?
Cl1 C36 H36A 108.9 . . ?
Cl2 C36 H36B 108.9 . . ?
Cl1 C36 H36B 108.9 . . ?
H36A C36 H36B 107.7 . . ?

loop_
_geom_torsion_atom_site_label_1
_geom_torsion_atom_site_label_2
_geom_torsion_atom_site_label_3
_geom_torsion_atom_site_label_4
_geom_torsion
_geom_torsion_site_symmetry_1
_geom_torsion_site_symmetry_2
_geom_torsion_site_symmetry_3
_geom_torsion_site_symmetry_4
_geom_torsion_publ_flag
C25 C7 C8 C13 -93.4(6) 3_665 . . . ?
C25 C7 C8 C9 88.5(6) 3_665 . . . ?
C13 C8 C9 C10 0.4(7) . . . . ?
C7 C8 C9 C10 178.6(5) . . . . ?
C8 C9 C10 C11 -0.8(8) . . . . ?
C8 C9 C10 C14 179.5(5) . . . . ?
C9 C10 C11 C12 1.0(8) . . . . ?
C14 C10 C11 C12 -179.2(5) . . . . ?
C10 C11 C12 C13 -0.9(8) . . . . ?
C10 C11 C12 C20 -179.3(5) . . . . ?
C11 C12 C13 C8 0.5(7) . . . . ?
C20 C12 C13 C8 178.9(5) . . . . ?
C11 C12 C13 O18 -175.0(4) . . . . ?
C20 C12 C13 O18 3.4(7) . . . . ?
C9 C8 C13 C12 -0.3(7) . . . . ?
C7 C8 C13 C12 -178.4(5) . . . . ?
C9 C8 C13 O18 175.2(4) . . . . ?
C7 C8 C13 O18 -3.0(7) . . . . ?
C11 C10 C14 C16 0.6(8) . . . . ?
C9 C10 C14 C16 -179.6(6) . . . . ?
C11 C10 C14 C15 -120.7(6) . . . . ?
C9 C10 C14 C15 59.1(7) . . . . ?
C11 C10 C14 C17 120.7(6) . . . . ?
C9 C10 C14 C17 -59.5(7) . . . . ?
C12 C13 O18 C19 -99.8(5) . . . . ?
C8 C13 O18 C19 84.6(6) . . . . ?
C13 C12 C20 C21 80.9(7) . . . . ?
C11 C12 C20 C21 -100.8(6) . . . . ?
C12 C20 C21 C22 44.6(7) . . . . ?
C12 C20 C21 C26 -135.5(5) . . . . ?
C26 C21 C22 C23 1.1(7) . . . . ?
C20 C21 C22 C23 -179.0(4) . . . . ?
C21 C22 C23 C24 -2.1(7) . . . . ?
C21 C22 C23 C27 176.7(4) . . . . ?
C22 C23 C24 C25 1.4(7) . . . . ?
C27 C23 C24 C25 -177.3(5) . . . . ?
C23 C24 C25 C26 0.1(7) . . . . ?
C23 C24 C25 C7 -177.9(4) . . . 2_655 ?
C22 C21 C26 C25 0.5(7) . . . . ?
C20 C21 C26 C25 -179.4(4) . . . . ?
C22 C21 C26 O31 -174.2(4) . . . . ?
C20 C21 C26 O31 6.0(6) . . . . ?
C24 C25 C26 C21 -1.0(7) . . . . ?
C7 C25 C26 C21 176.9(4) 2_655 . . . ?
C24 C25 C26 O31 173.7(4) . . . . ?
C7 C25 C26 O31 -8.4(6) 2_655 . . . ?
C24 C23 C27 C30 122.2(5) . . . . ?
C22 C23 C27 C30 -56.5(6) . . . . ?
C24 C23 C27 C28 -118.2(6) . . . . ?
C22 C23 C27 C28 63.1(6) . . . . ?
C24 C23 C27 C29 2.0(7) . . . . ?
C22 C23 C27 C29 -176.7(5) . . . . ?
C21 C26 O31 C32C 21(3) . . . . ?
C25 C26 O31 C32C -154(3) . . . . ?
C21 C26 O31 C32 -92.9(10) . . . . ?
C25 C26 O31 C32 92.3(10) . . . . ?
C21 C26 O31 C32B -83.2(19) . . . . ?
C25 C26 O31 C32B 102.0(19) . . . . ?
C26 O31 C32 C33 -164.5(10) . . . . ?
O31 C32 C33 N34 72(2) . . . . ?
C32 C33 N34 C38 -96(2) . . . . ?
C32 C33 N34 N35 68(2) . . . . ?
C38 N34 N35 N36 10.6(18) . . . . ?
C33 N34 N35 N36 -157.6(14) . . . . ?
N34 N35 N36 C37 -16.7(17) . . . . ?
N35 N36 C37 C38 17.0(18) . . . . ?
N35 N36 C37 C40 -174.1(15) . . . . ?
N35 N34 C38 C37 -0.2(19) . . . . ?
C33 N34 C38 C37 165.1(17) . . . . ?
N35 N34 C38 I39 -179.2(11) . . . . ?
C33 N34 C38 I39 -14(2) . . . . ?
N36 C37 C38 N34 -10.2(19) . . . . ?
C40 C37 C38 N34 -177.1(18) . . . . ?
N36 C37 C38 I39 168.7(12) . . . . ?
C40 C37 C38 I39 2(3) . . . . ?
C38 C37 C40 C41 -30(3) . . . . ?
N36 C37 C40 C41 164.8(18) . . . . ?
C38 C37 C40 C45 145.5(19) . . . . ?
N36 C37 C40 C45 -20(2) . . . . ?
C45 C40 C41 C42 6(3) . . . . ?
C37 C40 C41 C42 -178.9(17) . . . . ?
C40 C41 C42 C43 0(3) . . . . ?
C40 C41 C42 C46 172.4(16) . . . . ?
C41 C42 C43 C44 -3(2) . . . . ?
C46 C42 C43 C44 -176.1(14) . . . . ?
C42 C43 C44 C45 1(2) . . . . ?
C42 C43 C44 C50 -178.4(15) . . . . ?
C41 C40 C45 C44 -9(3) . . . . ?
C37 C40 C45 C44 176.0(14) . . . . ?
C43 C44 C45 C40 5(2) . . . . ?
C50 C44 C45 C40 -175.5(15) . . . . ?
C43 C42 C46 F48 82.6(17) . . . . ?
C41 C42 C46 F48 -89.8(18) . . . . ?
C43 C42 C46 F47 -40.4(17) . . . . ?
C41 C42 C46 F47 147.1(16) . . . . ?
C43 C42 C46 F49 -155.6(13) . . . . ?
C41 C42 C46 F49 32(2) . . . . ?
C43 C44 C50 F51 164.2(14) . . . . ?
C45 C44 C50 F51 -15(2) . . . . ?
C43 C44 C50 F52 -57.0(19) . . . . ?
C45 C44 C50 F52 123.8(14) . . . . ?
C43 C44 C50 F53 53.6(17) . . . . ?
C45 C44 C50 F53 -125.6(14) . . . . ?
F51 C50 F53 F53 74(2) . . . 12 ?
F52 C50 F53 F53 -40(3) . . . 12 ?
C44 C50 F53 F53 -159(2) . . . 12 ?
C26 O31 C32B C33B -154.3(17) . . . . ?
O31 C32B C33B N34B 57(4) . . . . ?
C32B C33B N34B C38B -108(4) . . . . ?
C32B C33B N34B N35B 73(4) . . . . ?
C38B N34B N35B N36B -24(3) . . . . ?
C33B N34B N35B N36B 155(2) . . . . ?
N34B N35B N36B C37B 33(2) . . . . ?
N35B N36B C37B C38B -31(3) . . . . ?
N35B N36B C37B C40B 158(2) . . . . ?
N35B N34B C38B C37B 5(3) . . . . ?
C33B N34B C38B C37B -174(3) . . . . ?
N35B N34B C38B I39B -177.7(18) . . . . ?
C33B N34B C38B I39B 4(4) . . . . ?
N36B C37B C38B N34B 16(3) . . . . ?
C40B C37B C38B N34B -176(3) . . . . ?
N36B C37B C38B I39B -161(2) . . . . ?
C40B C37B C38B I39B 7(6) . . . . ?
C38B C37B C40B C41B -34(5) . . . . ?
N36B C37B C40B C41B 133(3) . . . . ?
C38B C37B C40B C45B 162(3) . . . . ?
N36B C37B C40B C45B -31(4) . . . . ?
C45B C40B C41B C42B -15(5) . . . . ?
C37B C40B C41B C42B -179(3) . . . . ?
C40B C41B C42B C43B 8(4) . . . . ?
C40B C41B C42B C46B -172(3) . . . . ?
C41B C42B C43B C44B -3(3) . . . . ?
C46B C42B C43B C44B 176.9(18) . . . . ?
C42B C43B C44B C45B 5(3) . . . . ?
C42B C43B C44B C50B 170.6(19) . . . . ?
C41B C40B C45B C44B 17(4) . . . . ?
C37B C40B C45B C44B -178(2) . . . . ?
C43B C44B C45B C40B -12(3) . . . . ?
C50B C44B C45B C40B -178(2) . . . . ?
C43B C42B C46B F48B -173(2) . . . . ?
C41B C42B C46B F48B 6(3) . . . . ?
C43B C42B C46B F47B 62(2) . . . . ?
C41B C42B C46B F47B -118(2) . . . . ?
C43B C42B C46B F49B -54(3) . . . . ?
C41B C42B C46B F49B 126(2) . . . . ?
C43B C44B C50B F51B 172.3(19) . . . . ?
C45B C44B C50B F51B -21(3) . . . . ?
C43B C44B C50B F52B 23(3) . . . . ?
C45B C44B C50B F52B -171.3(19) . . . . ?
C43B C44B C50B F53B -86(2) . . . . ?
C45B C44B C50B F53B 80(2) . . . . ?
C26 O31 C32C C33C -179.2(16) . . . . ?
O31 C32C C33C N34C -58(6) . . . . ?
C32C C33C N34C N35C -45(5) . . . . ?
C32C C33C N34C C38C 125(4) . . . . ?
C38C N34C N35C N36C 0.0 . . . . ?
C33C N34C N35C N36C 173(4) . . . . ?
N34C N35C N36C C37C 0.0 . . . . ?
N35C N36C C37C C38C 0.0 . . . . ?
N35C N36C C37C C40C -174(3) . . . . ?
N36C C37C C38C N34C 0.0 . . . . ?
C40C C37C C38C N34C 172(3) . . . . ?
N36C C37C C38C I39C -147(3) . . . . ?
C40C C37C C38C I39C 25(4) . . . . ?
N35C N34C C38C C37C 0.0 . . . . ?
C33C N34C C38C C37C -171(5) . . . . ?
N35C N34C C38C I39C 151(3) . . . . ?
C33C N34C C38C I39C -19(5) . . . . ?
C38C C37C C40C C41C 134(3) . . . . ?
N36C C37C C40C C41C -55(4) . . . . ?
C38C C37C C40C C45C -55(4) . . . . ?
N36C C37C C40C C45C 117(3) . . . . ?
C45C C40C C41C C42C 0.0 . . . . ?
C37C C40C C41C C42C 171(3) . . . . ?
C40C C41C C42C C43C 0.0 . . . . ?
C40C C41C C42C C46C 164(4) . . . . ?
C41C C42C C43C C44C 0.0 . . . . ?
C46C C42C C43C C44C -164(4) . . . . ?
C42C C43C C44C C45C 0.0 . . . . ?
C42C C43C C44C C50C 171(4) . . . . ?
C43C C44C C45C C40C 0.0 . . . . ?
C50C C44C C45C C40C -171(4) . . . . ?
C41C C40C C45C C44C 0.0 . . . . ?
C37C C40C C45C C44C -172(3) . . . . ?
C43C C42C C46C F48C 95(3) . . . . ?
C41C C42C C46C F48C -69(4) . . . . ?
C43C C42C C46C F47C -29(3) . . . . ?
C41C C42C C46C F47C 167(3) . . . . ?
C43C C42C C46C F49C -145(3) . . . . ?
C41C C42C C46C F49C 51(4) . . . . ?
F47C C46C F48C I39C -128(5) . . . 33_545 ?
F49C C46C F48C I39C -13(6) . . . 33_545 ?
C42C C46C F48C I39C 109(5) . . . 33_545 ?
C43C C44C C50C F51C 175(3) . . . . ?
C45C C44C C50C F51C -14(4) . . . . ?
C43C C44C C50C F52C -43(4) . . . . ?
C45C C44C C50C F52C 128(3) . . . . ?
C43C C44C C50C F53C 68(3) . . . . ?
C45C C44C C50C F53C -121(3) . . . . ?

_refine_diff_density_max         0.746
_refine_diff_density_min         -0.864
_refine_diff_density_rms         0.072

_shelx_res_file                  
;
TITL nt0945_AS32_DCM-MeOH_a.res in R-3c
    nt0945_AS32_DCM-MeOH.res
    created by SHELXL-2018/3 at 11:16:26 on 14-Dec-2021
REM Old TITL nt0945_AS32_DCM-MeOH in R-3c
REM SHELXT solution in R-3c: R1 0.235, Rweak 0.053, Alpha 0.066
REM <I/s>   0.000 for    0 systematic absences,  Orientation as input
REM Formula found by SHELXT:  C117 N7 O3 F15 I3
CELL 1.54184  23.156972  23.156972  68.890811  90.0000  90.0000 120.0000
ZERR   12.00   0.000299   0.000299   0.001185   0.0000   0.0000   0.0000
LATT  3
SYMM -Y, X-Y, Z
SYMM -X+Y, -X, Z
SYMM Y, X, 1/2-Z
SYMM X-Y, -Y, 1/2-Z
SYMM -X, -X+Y, 1/2-Z
SFAC C H N O F CL I
UNIT 1268.62 1309.34 108 77.3451 216 17.2786 36
L.S. 10
BOND $H
ACTA
CONF
LIST 4
SIZE 0.22 0.30 0.35
TEMP -153
RTAB test O4 I39
ISOR 0.01 0.01 C33 > F53C CL1 CL2 C36
DELU 0.01 0.01 O31 > F53C
ISOR 0.001 N35B
HTAB
SUMP 1 0.0001 1 2 1 3 1 4
SUMP 0 0.0001 -1 5 1 2 1 3
FMAP 2
PLAN 10
WGHT    0.054700  311.821381
FVAR       0.44895   0.56478   0.32605   0.10913   0.89083   0.23998
C7    1    0.868466    0.318693    0.421001    11.00000    0.03808    0.03544 =
         0.07186   -0.00216    0.00300    0.01424
AFIX  23
H7A   2    0.901580    0.303760    0.419757    11.00000   -1.20000
H7AB  2    0.852465    0.320002    0.407771    11.00000   -1.20000
AFIX   0

C8    1    0.903388    0.388394    0.428966    11.00000    0.03481    0.03884 =
         0.06393   -0.00023    0.00316    0.01680
C9    1    0.955571    0.407911    0.442059    11.00000    0.03711    0.03666 =
         0.06447    0.00415    0.00114    0.01539
AFIX  43
H9    2    0.967937    0.376324    0.446061    11.00000   -1.20000
AFIX   0
C10   1    0.990621    0.473144    0.449559    11.00000    0.03872    0.03872 =
         0.06336    0.00112    0.00000    0.01054
C11   1    0.971793    0.517824    0.443241    11.00000    0.03927    0.03469 =
         0.07261    0.00049    0.00956    0.01214
AFIX  43
H11   2    0.995361    0.562293    0.447972    11.00000   -1.20000
AFIX   0
C12   1    0.919611    0.500454    0.430198    11.00000    0.03236    0.03786 =
         0.07288    0.00314    0.01133    0.01623
C13   1    0.886619    0.435595    0.423272    11.00000    0.02816    0.04246 =
         0.06900   -0.00011    0.00147    0.01578
C14   1    1.046983    0.491147    0.464005    11.00000    0.05907    0.04350 =
         0.07556    0.00111   -0.01230    0.01324
C15   1    1.100568    0.479603    0.454735    11.00000    0.04748    0.08233 =
         0.09567    0.01652   -0.01570    0.02237
AFIX 137
H15A  2    1.122236    0.511488    0.444129    11.00000   -1.50000
H15B  2    1.079821    0.434067    0.449618    11.00000   -1.50000
H15C  2    1.133898    0.485876    0.464534    11.00000   -1.50000
AFIX   0
C16   1    1.079456    0.563336    0.470813    11.00000    0.09445    0.04710 =
         0.09118   -0.00536   -0.03951    0.00650
AFIX 137
H16A  2    1.045541    0.571486    0.476615    11.00000   -1.50000
H16B  2    1.099906    0.593211    0.459710    11.00000   -1.50000
H16C  2    1.113800    0.571729    0.480493    11.00000   -1.50000
AFIX   0
C17   1    1.018293    0.445315    0.481889    11.00000    0.08664    0.05791 =
         0.07187    0.00456   -0.01500    0.01726
AFIX 137
H17A  2    1.001809    0.398948    0.478003    11.00000   -1.50000
H17B  2    0.981516    0.449595    0.487337    11.00000   -1.50000
H17C  2    1.053330    0.458291    0.491687    11.00000   -1.50000
AFIX   0
O18   4    0.837591    0.419416    0.408950    11.00000    0.03333    0.05639 =
         0.08728    0.00079   -0.00696    0.02056
C19   1    0.770761    0.385989    0.416162    11.00000    0.02961    0.04595 =
         0.12809   -0.00883   -0.00736    0.01715
AFIX 137
H19A  2    0.757086    0.339446    0.419058    11.00000   -1.50000
H19B  2    0.740889    0.387469    0.406349    11.00000   -1.50000
H19C  2    0.768487    0.408132    0.428023    11.00000   -1.50000
AFIX   0
C20   1    0.900597    0.550848    0.423370    11.00000    0.03586    0.04512 =
         0.09595    0.01142    0.01426    0.02369
AFIX  23
H20A  2    0.891530    0.544998    0.409250    11.00000   -1.20000
H20B  2    0.938844    0.596274    0.425461    11.00000   -1.20000
AFIX   0
C21   1    0.839521    0.544929    0.433736    11.00000    0.03243    0.02653 =
         0.08149    0.00058    0.00783    0.01197
C22   1    0.832874    0.536831    0.453707    11.00000    0.03380    0.03538 =
         0.07448   -0.00003   -0.00067    0.01650
AFIX  43
H22   2    0.867276    0.535713    0.460915    11.00000   -1.20000
AFIX   0
C23   1    0.776852    0.530228    0.463614    11.00000    0.03597    0.03615 =
         0.07344    0.00022    0.00205    0.01824
C24   1    0.728539    0.534335    0.452609    11.00000    0.03737    0.04214 =
         0.07211   -0.00077    0.00412    0.02244
AFIX  43
H24   2    0.690697    0.531060    0.459024    11.00000   -1.20000
AFIX   0
C25   1    0.733614    0.542959    0.432789    11.00000    0.03299    0.02801 =
         0.07375   -0.00234    0.00104    0.01246
C26   1    0.789379    0.547668    0.423470    11.00000    0.03523    0.02789 =
         0.07033   -0.00071    0.00772    0.01199
C27   1    0.770266    0.517615    0.485566    11.00000    0.04529    0.05286 =
         0.07238    0.00763    0.00757    0.02504
C28   1    0.827488    0.577308    0.496262    11.00000    0.07057    0.07229 =
         0.07098   -0.00359   -0.00233    0.02813
AFIX 137
H28A  2    0.824201    0.617344    0.493990    11.00000   -1.50000
H28B  2    0.870385    0.584617    0.491381    11.00000   -1.50000
H28C  2    0.824242    0.567900    0.510213    11.00000   -1.50000
AFIX   0
C29   1    0.703514    0.507738    0.493665    11.00000    0.06551    0.10656 =
         0.07724    0.01112    0.01222    0.05287
AFIX 137
H29A  2    0.666261    0.470610    0.486877    11.00000   -1.50000
H29B  2    0.701455    0.548571    0.491668    11.00000   -1.50000
H29C  2    0.700596    0.497785    0.507575    11.00000   -1.50000
AFIX   0
C30   1    0.773860    0.454930    0.490295    11.00000    0.07598    0.06856 =
         0.09128    0.01919    0.00978    0.04320
AFIX 137
H30A  2    0.816725    0.460839    0.485887    11.00000   -1.50000
H30B  2    0.737476    0.416469    0.483680    11.00000   -1.50000
H30C  2    0.769681    0.447333    0.504347    11.00000   -1.50000
AFIX   0
O31   4    0.791345    0.549680    0.402995    11.00000    0.04443    0.04442 =
         0.07641    0.00583    0.00996    0.02272
PART 1
C32   1    0.823350    0.615280    0.394855    21.00000    0.02176    0.04096 =
         0.08092    0.00271    0.01105    0.01156
AFIX  23
H32A  2    0.872306    0.636411    0.396322    21.00000   -1.20000
H32B  2    0.808466    0.643177    0.401684    21.00000   -1.20000
AFIX   0
C33   1    0.805268    0.609829    0.373686    21.00000    0.05129    0.06223 =
         0.07580    0.01215    0.01281    0.02704
AFIX  23
H33A  2    0.834940    0.652743    0.367142    21.00000   -1.20000
H33B  2    0.812013    0.575012    0.367532    21.00000   -1.20000
AFIX   0
N34   3    0.737109    0.593308    0.371238    21.00000    0.05930    0.03912 =
         0.06359    0.00767    0.00318    0.03000
N35   3    0.722829    0.643632    0.376747    21.00000    0.05258    0.04931 =
         0.05222   -0.00015   -0.01149    0.01853
N36   3    0.654953    0.611447    0.380469    21.00000    0.04878    0.04776 =
         0.04910    0.00736   -0.01330    0.02778
C37   1    0.626561    0.547623    0.371982    21.00000    0.05010    0.04987 =
         0.05399    0.00541    0.00514    0.01542
C38   1    0.678441    0.534506    0.368264    21.00000    0.04983    0.04735 =
         0.04410    0.00917    0.01500    0.01901
I39   7    0.677805    0.449527    0.360463    21.00000    0.08144    0.05006 =
         0.08759   -0.00982    0.02328    0.01812
C40   1    0.554716    0.505311    0.372068    21.00000    0.05246    0.05453 =
         0.05366    0.00526   -0.00350    0.02405
C41   1    0.521427    0.449104    0.360429    21.00000    0.05325    0.05183 =
         0.05881    0.00800    0.00647    0.02461
AFIX  43
H41   2    0.546002    0.436587    0.352094    21.00000   -1.20000
AFIX   0
C42   1    0.452380    0.411166    0.360937    21.00000    0.05376    0.06233 =
         0.06173    0.00652    0.00134    0.02521
C43   1    0.417265    0.429838    0.373102    21.00000    0.04609    0.06883 =
         0.06700    0.00093   -0.00522    0.01992
AFIX  43
H43   2    0.369907    0.405353    0.372929    21.00000   -1.20000
AFIX   0
C44   1    0.449883    0.483798    0.385605    21.00000    0.06159    0.08403 =
         0.07695   -0.01287   -0.01268    0.03162
C45   1    0.519565    0.520187    0.385605    21.00000    0.05563    0.06240 =
         0.06743   -0.00562   -0.01168    0.02640
AFIX  43
H45   2    0.542734    0.554851    0.394797    21.00000   -1.20000
AFIX   0
C46   1    0.414009    0.355301    0.346957    21.00000    0.06269    0.05940 =
         0.08331   -0.00150   -0.00910    0.02971
F47   5    0.358851    0.306975    0.355912    21.00000    0.08094    0.06437 =
         0.10839   -0.00495    0.01391    0.01191
F48   5    0.397235    0.371766    0.331587    21.00000    0.11204    0.08259 =
         0.08069   -0.00910   -0.02642    0.04662
F49   5    0.450186    0.326139    0.342040    21.00000    0.08570    0.06481 =
         0.08148   -0.00549   -0.00056    0.03317
C50   1    0.412525    0.502382    0.398857    21.00000    0.05869    0.12403 =
         0.08739   -0.02480   -0.01382    0.03921
F51   5    0.439438    0.540429    0.412908    21.00000    0.11702    0.11852 =
         0.10488   -0.05162   -0.04306    0.07526
F52   5    0.369185    0.514757    0.389895    21.00000    0.10351    0.15139 =
         0.11487   -0.03884   -0.03668    0.07370
F53   5    0.369849    0.447584    0.409607    21.00000    0.12256    0.16014 =
         0.15454    0.00485    0.03639    0.06532
PART 2
SAME 0.01 C32 > F53
C32B  1    0.831096    0.612394    0.393380    31.00000    0.05324    0.04080 =
         0.05614    0.00013    0.00812    0.03104
AFIX  23
H32C  2    0.877764    0.622428    0.391978    31.00000   -1.20000
H32D  2    0.830777    0.648994    0.400716    31.00000   -1.20000
AFIX   0
C33B  1    0.798789    0.603731    0.373809    31.00000    0.05330    0.06884 =
         0.06588    0.00305    0.00373    0.03259
AFIX  23
H33C  2    0.822811    0.645908    0.366407    31.00000   -1.20000
H33D  2    0.801889    0.568668    0.366445    31.00000   -1.20000
AFIX   0
N34B  3    0.730303    0.585591    0.375811    31.00000    0.05182    0.05822 =
         0.05547    0.00946    0.01718    0.03171
N35B  3    0.717658    0.636703    0.382056    31.00000    0.05233    0.05230 =
         0.05243    0.00033    0.00004    0.02619
N36B  3    0.653700    0.615899    0.374770    31.00000    0.05045    0.04492 =
         0.03770    0.01255   -0.00545    0.02105
C37B  1    0.620186    0.544935    0.375571    31.00000    0.05545    0.05006 =
         0.05176   -0.00015   -0.00826    0.02564
C38B  1    0.669707    0.527611    0.372726    31.00000    0.06168    0.05464 =
         0.04072   -0.00154   -0.00108    0.02839
I39B  7    0.669591    0.442870    0.364596    31.00000    0.22702    0.10121 =
         0.07347   -0.01233   -0.01905    0.12488
C40B  1    0.547967    0.510235    0.375880    31.00000    0.05124    0.05452 =
         0.04364    0.00365   -0.00721    0.01735
C41B  1    0.508788    0.455494    0.364150    31.00000    0.05553    0.04924 =
         0.05089    0.00347   -0.00154    0.02467
AFIX  43
H41B  2    0.529656    0.439333    0.355586    31.00000   -1.20000
AFIX   0
C42B  1    0.439691    0.424052    0.364741    31.00000    0.05082    0.05311 =
         0.05992    0.00801   -0.00653    0.02453
C43B  1    0.409437    0.452302    0.375371    31.00000    0.05143    0.05188 =
         0.07169    0.00912   -0.00745    0.02491
AFIX  43
H43B  2    0.362237    0.432173    0.375456    31.00000   -1.20000
AFIX   0
C44B  1    0.448207    0.510047    0.385893    31.00000    0.05443    0.05618 =
         0.06064    0.00527   -0.00077    0.01601
C45B  1    0.517804    0.542695    0.384767    31.00000    0.05424    0.04633 =
         0.05899    0.00862   -0.00811    0.02214
AFIX  43
H45B  2    0.544155    0.586256    0.389963    31.00000   -1.20000
AFIX   0
C46B  1    0.397501    0.359942    0.354232    31.00000    0.06694    0.06021 =
         0.07490   -0.00263   -0.00956    0.02504
F47B  5    0.359415    0.366890    0.340608    31.00000    0.11302    0.10208 =
         0.11739   -0.00604   -0.04925    0.04570
F48B  5    0.430301    0.335959    0.346772    31.00000    0.08811    0.08170 =
         0.10680   -0.01834   -0.00137    0.03679
F49B  5    0.353105    0.312651    0.366358    31.00000    0.08020    0.07455 =
         0.09502   -0.00236    0.00358    0.01399
C50B  1    0.416578    0.545110    0.394586    31.00000    0.08127    0.08620 =
         0.10225   -0.00397    0.01656    0.04212
F51B  5    0.451312    0.591946    0.405550    31.00000    0.09680    0.12673 =
         0.14115   -0.04624    0.01849    0.05115
F52B  5    0.351928    0.509096    0.397606    31.00000    0.08482    0.14767 =
         0.10603   -0.00580    0.00989    0.04789
F53B  5    0.414539    0.588223    0.381224    31.00000    0.16148    0.14256 =
         0.17252    0.02818    0.02540    0.09770

PART 3
SAME 0.01 C32 > F53
C32C  1    0.825342    0.529570    0.391498    41.00000    0.08859    0.09104 =
         0.08445   -0.00697    0.00889    0.04909
AFIX  23
H32E  2    0.809235    0.481312    0.392874    41.00000   -1.20000
H32F  2    0.873985    0.555377    0.393895    41.00000   -1.20000
AFIX   0

C33C  1    0.806790    0.546103    0.372133    41.00000    0.08915    0.09938 =
         0.08607   -0.00373    0.00415    0.04564
AFIX  23
H33E  2    0.823943    0.594692    0.371308    41.00000   -1.20000
H33F  2    0.827446    0.533638    0.361566    41.00000   -1.20000
AFIX  56
N34C  3    0.736254    0.511037    0.369836    41.00000    0.08458    0.10116 =
         0.09079   -0.00568    0.00232    0.04271
N35C  3    0.701651    0.442538    0.375054    41.00000    0.09019    0.10456 =
         0.10353   -0.00217   -0.00926    0.05154
N36C  3    0.632209    0.419447    0.374085    41.00000    0.07788    0.07923 =
         0.07420    0.00437    0.01655    0.04799
C37C  1    0.623894    0.473675    0.368268    41.00000    0.08206    0.06656 =
         0.07857   -0.00098    0.00467    0.03693
C38C  1    0.688197    0.530281    0.365642    41.00000    0.08342    0.08325 =
         0.08239    0.00082    0.00327    0.03592
AFIX   0
I39C  7    0.717291    0.628076    0.370548    41.00000    0.08481    0.07033 =
         0.10188   -0.00192    0.02061    0.00791
AFIX  66
C40C  1    0.557522    0.464775    0.368153    41.00000    0.08501    0.07871 =
         0.07987    0.00859   -0.00464    0.04242
C41C  1    0.505519    0.413105    0.357981    41.00000    0.08833    0.08920 =
         0.08822    0.00312   -0.00556    0.04114
AFIX  43
H41C  2    0.514290    0.386275    0.349405    41.00000   -1.20000
AFIX  65
C42C  1    0.440681    0.400690    0.360356    41.00000    0.08983    0.09831 =
         0.09437    0.00463   -0.00207    0.04656
C43C  1    0.427847    0.439947    0.372903    41.00000    0.09388    0.10040 =
         0.09947    0.00207   -0.00103    0.04702
AFIX  43
H43C  2    0.383533    0.431462    0.374526    41.00000   -1.20000
AFIX  65
C44C  1    0.479850    0.491618    0.383076    41.00000    0.09591    0.10020 =
         0.10074   -0.00016    0.00020    0.04868
C45C  1    0.544687    0.504033    0.380701    41.00000    0.09099    0.09041 =
         0.09089    0.00115    0.00174    0.04667
AFIX   0
C46C  1    0.387983    0.358586    0.345907    41.00000    0.09281    0.10029 =
         0.09746    0.00319   -0.00557    0.04828
F47C  5    0.327769    0.342218    0.353357    41.00000    0.09225    0.10869 =
         0.10458   -0.00158   -0.00251    0.04125
F48C  5    0.395107    0.384990    0.329584    41.00000    0.09958    0.09859 =
         0.09558   -0.00134   -0.00820    0.05046
F49C  5    0.386675    0.300213    0.343009    41.00000    0.11585    0.10196 =
         0.11461    0.00179   -0.01013    0.05248

C50C  1    0.469062    0.539464    0.394123    41.00000    0.09624    0.09975 =
         0.09996    0.00380   -0.00014    0.05387
F51C  5    0.515794    0.581689    0.404129    41.00000    0.10177    0.10088 =
         0.09969    0.00069    0.00178    0.05334
F52C  5    0.432915    0.561067    0.385264    41.00000    0.11860    0.12364 =
         0.12392    0.01528   -0.00975    0.07010
F53C  5    0.428489    0.509170    0.409789    41.00000    0.10356    0.11048 =
         0.10626    0.00798    0.00252    0.05728
PART 0
O4    4    0.666667    0.333333    0.333333    50.16667    0.50901    0.50901 =
         0.90058    0.00000    0.00000    0.25450

REM DCM molecule
RIGU CL1 > C36
DFIX 1.75 0.01 C36 CL1 C36 CL2
DFIX 2.92 0.01 CL1 CL2
PART -1
CL1   6    0.337458    0.641551    0.465176    61.00000    0.22344    0.23052 =
         0.20805    0.00890   -0.00811    0.10376
CL2   6    0.347103    0.726003    0.432448    61.00000    0.33208    0.30708 =
         0.32809    0.01031    0.00393    0.15953
C36   1    0.381902    0.684212    0.444467    61.00000    0.29074    0.29429 =
         0.28736   -0.00246   -0.00102    0.14521
AFIX  23
H36A  2    0.428223    0.716943    0.448254    61.00000   -1.20000
H36B  2    0.383747    0.652000    0.435402    61.00000   -1.20000
PART 0
AFIX   0
HKLF 4


REM  nt0945_AS32_DCM-MeOH_a.res in R-3c
REM wR2 = 0.1786, GooF = S = 1.110, Restrained GooF = 1.127 for all data
REM R1 = 0.0724 for 5880 Fo > 4sig(Fo) and 0.0758 for all 6343 data
REM 840 parameters refined using 780 restraints

END

WGHT      0.0547    311.8279

REM Instructions for potential hydrogen bonds
HTAB C33 I39
EQIV $2 -x+y+1, -x+1, z
HTAB C33 F49_$2
HTAB C32B F49B_$2
HTAB C33B I39B
HTAB C32C O18
HTAB C33C I39C
HTAB C33C F49C_$2

REM Highest difference peak  0.746,  deepest hole -0.864,  1-sigma level  0.072
Q1    1   0.4451  0.6042  0.3943  11.00000  0.05    0.75
Q2    1   0.3991  0.5136  0.4195  11.00000  0.05    0.52
Q3    1   0.6428  0.4505  0.3576  11.00000  0.05    0.44
Q4    1   0.4543  0.5635  0.4084  11.00000  0.05    0.40
Q5    1   0.3333  0.6667  0.4444  10.33333  0.05    0.34
Q6    1   0.6860  0.6140  0.3610  11.00000  0.05    0.33
Q7    1   0.3333  0.6667  0.4691  10.33333  0.05    0.29
Q8    1   0.7236  0.4763  0.3708  11.00000  0.05    0.29
Q9    1   0.3508  0.6300  0.4443  11.00000  0.05    0.29
Q10   1   0.8182  0.5890  0.4082  11.00000  0.05    0.28
;
_shelx_res_checksum              30520

_shelx_hkl_file                  
;
   0   0   6 82335.9 1183.58   1
   0   0   9 29.3520 18.0407   1
   0   0  12 375230. 5075.89   1
   0   0  15 67.4195 35.5252   1
   0   0  18 375101. 5200.63   1
   0   0  21-6.02877 27.2554   1
   0   0  24 89691.3 1616.51   1
   0   0  27 64.8802 55.6241   1
   0   0  30 112917. 2022.91   1
   0   0  33-30.4340 57.8466   1
   0   0  36 4492.98 323.032   1
   0   0  39 26.9874 45.0822   1
   0   0  39 32.3859 31.4246   4
   0   0  42 2192.46 129.755   4
   0   0  45 16.5777 32.4800   4
   0   0  48 31681.2 655.051   4
   0   0  48 31952.8 695.162   8
   0   0  51 29.8321 43.5673   8
   0   0  54 5338.94 262.663   8
   0   0  57-23.5223 53.6965   8
   0   0  60 2290.47 190.203   8
   0   0  63 38.2117 67.0413   8
   0   0  66 1716.53 162.293   8
   0   0  69-6.09581 59.0527   8
   0   0  72 1611.32 148.995   8
   0   0  75-15.6496 38.4872   5
   0   0  78 64.0703 38.9714   5
   0   0  81 13.0355 30.7776   5
  -1   0  80 21.8007 29.5707   5
   0   1  80-11.1216 29.4606   5
   1  -1  80 0.70779 32.3811   5
  -1   0  77-18.8973 33.8023   5
   1  -1  77-5.45740 34.6620   5
   0   1  77-41.9967 42.5113   5
   1  -1  74 622.711 86.7519   5
   0   1  74 796.472 106.842   8
   1  -1  71-29.5986 59.4369   8
  -1   0  71-44.8884 55.4299   8
   0   1  71-53.2668 59.1108   8
   0   1  68 3017.17 207.889   8
   1  -1  68 2952.67 207.154   8
  -1   0  68 2900.20 209.624   8
   1  -1  65 33.2391 66.3526   8
   0   1  65 32.7879 67.3974   8
  -1   0  65 45.2604 63.5398   8
   1  -1  62 76.6391 65.9769   8
  -1   0  62 93.8938 66.8396   8
   0   1  62 102.646 77.9972   8
   0   1  59 44.4823 61.9079   8
   1  -1  59-24.0390 61.2644   8
  -1   0  59 18.2187 61.2816   8
   1  -1  56 4489.07 253.757   8
  -1   0  56 4376.28 252.645   8
   0   1  56 4401.96 242.386   8
  -1   0  53 32.1756 45.8175   8
   0   1  53 23.4630 42.2840   8
   1  -1  53 30.7243 42.4728   8
   0   1  50 9757.77 323.725   4
   1  -1  50 10072.5 351.874   8
  -1   0  50 9743.56 355.874   8
   0   1  47 39.1944 31.3092   4
  -1   0  47 68.2512 40.3500   4
  -1   0  47 120.659 54.1181   8
   1  -1  47 77.2994 45.3599   8
   0   1  44 251.580 102.491   1
  -1   0  44 260.801 55.3472   4
   0   1  44 311.249 55.9237   4
  -1   0  44 342.209 63.7199   8
   0   1  41 139.581 65.9318   1
   0   1  41 179.405 41.5735   4
   1  -1  41 193.762 46.4931   4
  -1   0  41 164.304 43.2919   4
  -1   0  41 130.850 44.8937   8
  -1   0  38 13856.6 611.772   1
   0   1  38 14429.0 623.013   1
   0   1  35 146.166 79.3773   1
  -1   0  35 88.1275 50.2557   1
   0   1  32 213038. 3443.89   1
  -1   0  32 217141. 3454.47   1
   1  -1  29 137.551 62.1832   1
  -1   0  29 244.580 74.8367   1
   0   1  29 125.444 55.4026   1
   1  -1  26 42273.3 943.627   1
   0   1  26 40392.0 951.385   1
  -1   0  26 41217.8 973.504   1
  -1   0  23 49.8457 41.7797   1
   0   1  23 65.6637 46.3855   1
   1  -1  23 69.6873 41.0937   1
  -1   0  20 136307. 2207.99   1
   0   1  20 140206. 2182.03   1
   1  -1  20 140329. 2176.47   1
  -1   0  17 295.887 61.8839   1
   0   1  17 387.701 70.0261   1
   1  -1  17 423.465 69.9466   1
   0   1  14 152323. 2389.42   1
  -1   0  14 158052. 2418.52   1
   1  -1  11 403.224 50.3630   1
  -1   0  11 333.180 51.3702   1
   0   1  11 379.969 50.4748   1
   0   1   8 5479.57 175.530   1
  -1   0   8 5344.88 181.655   1
  -1   0   5 14.0100 10.2771   1
   0   1   5 33.3611 14.3984   1
  -1   0   2 159936. 2798.51   1
   0   1   2 348513. 2885.15   1
  -1   1   1 2.23648 4.93563   1
   1   0   4 159284. 2106.44   1
  -1   1   4 158488. 2163.68   1
  -1   1   7 33.5749 20.0694   1
   1   0   7 79.5348 17.3996   1
   0  -1  10 1985.38 113.886   1
  -1   1  10 1706.20 105.735   1
   1   0  10 1809.75 100.133   1
  -1   1  13 257.494 55.0225   1
   1   0  13 292.115 50.3787   1
   0  -1  13 399.928 62.8219   1
  -1   1  16 962817. 12900.2   1
   0  -1  16 999999. 12919.8   1
   1   0  16 964465. 12851.9   1
   0  -1  19 186.966 52.5850   1
  -1   1  19 234.129 52.6045   1
   1   0  19 178.667 53.2025   1
   0  -1  22 81268.1 1440.47   1
   1   0  22 78354.2 1414.21   1
  -1   1  22 78376.7 1432.34   1
   0  -1  25 134.414 53.2755   1
  -1   1  25 149.779 60.5486   1
   1   0  25 105.966 56.3107   1
   1   0  28 4980.84 293.879   1
  -1   1  28 5270.13 310.712   1
   0  -1  28 4830.20 295.323   1
   1   0  31 109.186 62.3320   1
  -1   1  31 120.609 68.6482   1
   1   0  34 36035.7 963.422   1
  -1   1  34 36305.8 1002.00   1
   1   0  37 195.980 89.7900   1
  -1   1  37 287.816 98.4302   1
   0  -1  40 18746.6 426.317   4
   1   0  40 19186.7 430.935   4
  -1   1  40 18238.8 423.853   4
  -1   1  43 24.9898 54.3224   1
  -1   1  43 28.9963 30.5050   4
   1   0  43 45.0291 37.4227   4
   0  -1  43 14.7773 29.6458   8
  -1   1  46 6039.43 235.162   4
   1   0  46 6355.93 241.084   4
   0  -1  46 5977.42 256.850   8
  -1   1  49 72.2690 46.4733   4
  -1   1  49 51.6303 48.1867   8
   0  -1  49 158.879 58.5147   8
  -1   1  52 13013.4 383.346   4
   1   0  52 13107.2 413.699   8
   0  -1  52 12837.6 424.223   8
  -1   1  52 12901.9 416.355   8
   0  -1  55-40.1466 56.5238   8
  -1   1  55 33.4190 54.5520   8
   1   0  55 75.4319 54.6948   8
  -1   1  58 2631.30 198.759   8
   0  -1  58 2686.70 206.706   8
   1   0  58 3029.77 205.032   8
   1   0  61 43.1586 59.7651   8
   0  -1  61 16.7738 61.7370   8
  -1   1  61 77.2096 67.4767   8
   0  -1  64 134.535 64.7239   8
   1   0  64 263.684 84.8696   8
  -1   1  64 106.327 68.7544   8
   1   0  67 23.5251 57.8220   8
   0  -1  67-32.2364 58.9208   8
  -1   1  67 19.6943 64.4524   8
   0  -1  70 2134.88 173.882   8
   1   0  70 2058.33 170.696   8
  -1   1  70 2083.75 173.354   8
   0  -1  73 33.4670 42.0966   5
   1   0  73 87.3362 59.3993   8
  -1   1  73-75.5777 55.2408   8
   0  -1  76 217.586 55.7692   5
   1   0  76 266.822 61.9887   5
   0  -1  79 48.8424 33.8333   5
  -1   1  79 45.8850 35.9514   5
   1   0  79 18.9597 31.9265   5
  -2   1   0 3543.23 89.2176   1
  -2   1   3 5201.89 143.257   1
   1   1   3 5402.41 140.808   1
  -1   2   3 5282.79 166.702   1
  -1   2   6 4258.83 157.841   1
   1   1   6 4269.34 132.319   1
  -2   1   6 4352.17 152.627   1
  -1   2   9 15325.8 369.319   1
  -2   1   9 15073.8 359.702   1
   1   1   9 15094.3 330.912   1
   2  -1   9 15144.8 311.204   1
   2  -1  12 10919.6 283.166   1
  -1   2  12 10643.4 322.650   1
  -1  -1  12 11108.7 332.708   1
  -2   1  12 9885.35 317.159   1
   1   1  12 10450.8 294.397   1
  -1  -1  15 109833. 1715.65   1
   2  -1  15 105518. 1630.92   1
  -2   1  15 106074. 1693.85   1
   1   1  15 103818. 1635.04   1
  -1   2  15 107577. 1692.75   1
   2  -1  18 139267. 2163.38   1
   1   1  18 140616. 2186.69   1
  -1   2  18 146790. 2236.11   1
  -1  -1  18 146606. 2256.40   1
  -2   1  18 145841. 2239.87   1
  -2   1  21 36147.9 829.884   1
   2  -1  21 34642.5 776.419   1
  -1  -1  21 36890.0 838.799   1
  -1   2  21 37574.7 833.600   1
   1   1  21 36582.9 792.692   1
  -2   1  24 18195.0 577.117   1
   2  -1  24 19345.9 549.408   1
  -1  -1  24 18610.4 579.698   1
   1   1  24 19218.3 555.337   1
  -1   2  24 18057.3 572.574   1
  -2   1  27 9273.47 415.521   1
   2  -1  27 9506.97 387.307   1
   1   1  27 9329.13 396.413   1
  -1  -1  27 9264.73 411.682   1
  -1   2  27 9356.28 412.319   1
  -2   1  30 21857.8 710.974   1
  -1   2  30 21349.5 690.777   1
   2  -1  30 21923.7 658.042   1
   1   1  30 22235.0 682.827   1
  -2   1  33 856.235 143.416   1
   1   1  33 844.434 138.792   1
  -1   2  33 925.902 149.100   1
  -1   2  36 34436.8 1004.15   1
  -2   1  36 32102.6 967.279   1
   1   1  36 31561.2 932.727   1
  -1   2  39 1393.46 195.415   1
  -2   1  39 1290.89 193.684   1
   1   1  39 1399.13 189.603   1
  -1  -1  39 1270.26 97.2690   4
  -1   2  39 1491.81 103.442   4
   1   1  39 1560.52 107.295   4
   2  -1  39 1575.22 104.091   4
  -2   1  39 1371.61 97.2347   4
   1  -2  39 1326.95 106.815   8
  -1  -1  39 1433.38 111.710   8
  -1   2  42 239.429 95.2692   1
  -2   1  42 284.941 102.415   1
   1   1  42 105.826 64.4342   1
  -2   1  42 198.103 48.9981   4
   2  -1  42 102.617 41.8086   4
   1   1  42 127.780 47.1089   4
  -1   2  42 174.089 48.1350   4
  -1  -1  42 178.021 52.0422   8
  -2   1  42 203.620 52.7699   8
   1  -2  42 157.059 47.1321   8
  -1   2  45 562.847 142.138   1
   1   1  45 705.881 83.8035   4
  -1   2  45 703.756 80.5666   4
  -2   1  45 641.671 74.4618   4
  -1  -1  45 606.389 85.2274   8
   1  -2  45 716.215 89.7504   8
  -2   1  45 643.488 85.5502   8
  -1   2  48 11505.1 640.444   1
   1   1  48 11551.5 344.633   4
  -1   2  48 11658.3 343.850   4
  -2   1  48 10793.7 334.282   4
   1  -2  48 11668.8 379.286   8
  -2   1  48 10923.0 369.347   8
  -1  -1  48 10572.9 374.095   8
   1   1  51 167.532 49.8898   4
  -1   2  51 102.680 38.6164   4
  -2   1  51 150.650 51.4455   4
   2  -1  51 116.078 52.6478   8
  -1  -1  51 72.0044 38.9300   8
  -1   2  51 24.3357 38.8538   8
  -2   1  51 168.535 57.9105   8
   1  -2  51 93.5057 47.4149   8
  -1   2  54 8694.44 312.172   4
   2  -1  54 8624.87 339.500   8
  -1  -1  54 8338.67 352.365   8
   1   1  54 9033.45 340.284   8
  -2   1  54 8516.43 348.063   8
   1  -2  54 9006.25 358.834   8
  -1   2  54 8749.05 338.288   8
  -1  -1  57 174.954 71.5008   8
   1  -2  57 92.1309 61.0357   8
   1   1  57 93.3668 59.9182   8
  -2   1  57 214.513 77.9228   8
   2  -1  57 186.198 68.8775   8
  -1   2  57 244.203 67.4704   8
  -1   2  60 32.9956 62.3019   8
   1   1  60-1.55569 58.8248   8
   1  -2  60-25.9199 66.5505   8
  -2   1  60 12.1853 60.6923   8
   2  -1  60-23.2618 63.1529   8
  -1  -1  60 47.9383 62.8132   8
  -2   1  63 99.7120 66.4470   8
   2  -1  63 235.571 80.9984   8
   1  -2  63 118.438 68.9290   8
   1   1  63 69.4642 56.9952   8
  -1   2  63 166.672 74.3533   8
  -1  -1  63 77.9236 65.3132   8
   2  -1  66 1123.61 138.270   8
  -1   2  66 1117.75 139.337   8
  -2   1  66 1241.50 145.227   8
   1   1  66 1058.07 133.641   8
  -1  -1  66 1160.33 143.726   8
   1  -2  66 1091.57 136.230   8
   2  -1  69 97.0190 65.1397   8
   1  -2  69 93.5359 67.6350   8
  -1   2  69 92.8818 69.2707   8
   1   1  69 112.199 64.0789   8
  -2   1  69-27.9913 63.5292   8
   2  -1  72 271.005 68.4675   5
   1  -2  72 159.204 52.5438   5
   2  -1  72 199.081 71.3619   8
   1   1  72 220.124 70.0714   8
  -1   2  72 290.914 75.0296   8
  -1  -1  75 49.8342 42.9231   5
   1  -2  75-47.4983 34.1815   5
   2  -1  75 70.8935 43.1728   5
   1   1  75 44.7581 47.6460   5
   1   1  75-57.2775 51.7312   8
  -1   2  75 62.9339 56.6775   8
   2  -1  75 175.423 64.6879   8
  -2   1  78 3.89866 33.9907   5
   1  -2  78 82.2223 39.8341   5
   1   1  78 6.32467 36.8572   5
  -1   2  78-8.60027 32.6563   5
  -1  -1  78 51.1176 38.6465   5
   2  -1  78 63.6091 36.1820   5
   1  -2  81 39.2025 30.6525   5
  -2   1  81-6.32329 29.4537   5
  -1   2  81-0.40960 25.9994   5
   1   1  81 1.07800 27.9286   5
   2  -1  81 26.2858 31.3103   5
   0   2  79-32.5816 32.8044   5
   2  -2  79-11.7935 30.3675   5
  -2   0  79-48.5788 37.7818   5
   2  -2  76 131.538 48.5490   5
  -2   0  76 43.7946 34.2704   5
   0   2  76 59.9315 50.1514   8
   2  -2  73 6.09921 40.5690   5
   0   2  73-83.8559 57.8361   8
   2  -2  73-4.33455 51.1204   8
   2  -2  70 1920.84 149.392   5
   0   2  70 2180.98 173.397   8
   2  -2  70 2244.11 177.374   8
  -2   0  67-22.9721 62.7778   8
   2  -2  67-11.4072 62.0791   8
   0   2  67 6.52801 60.5464   8
   2  -2  64 1115.47 134.529   8
   0   2  64 1105.32 133.332   8
  -2   0  64 1088.17 138.569   8
  -2   0  61-25.1303 60.6865   8
   0   2  61 75.7637 70.1881   8
   2  -2  61 20.7739 58.2836   8
   2  -2  58 261.887 79.5952   8
   0   2  58 271.449 81.4821   8
  -2   0  58 276.062 85.9304   8
   0   2  55-10.2302 42.2210   4
  -2   0  55 11.3741 48.1506   8
   2  -2  55-22.2606 51.2420   8
   0   2  55-10.3723 47.6008   8
   0   2  52 895.182 97.0741   4
  -2   0  52 872.147 112.818   8
   2  -2  52 1034.90 117.223   8
   0   2  49 54.9263 41.4720   4
   2  -2  49 43.8718 41.2827   8
  -2   0  49-28.1913 46.5950   8
   0   2  46 9404.04 561.175   1
  -2   0  46 9841.57 302.240   4
   0   2  46 9764.02 311.850   4
   2  -2  46 10191.0 336.121   8
  -2   0  46 9576.54 339.685   8
   0   2  43 115.060 58.8008   1
   0   2  43 54.4142 32.6242   4
  -2   0  43 7.11007 31.7242   4
  -2   0  43 25.4577 32.7121   8
   0   2  40 8748.20 494.280   1
  -2   0  40 8905.79 264.823   4
   0   2  40 9259.03 276.860   4
  -2   0  40 8938.13 298.425   8
   0   2  37 74.2604 62.8519   1
  -2   0  37 142.001 74.1485   1
  -2   0  34 123828. 2304.69   1
   0   2  34 127120. 2295.99   1
   0   2  31 213.454 70.6554   1
  -2   0  31 0.27262 42.6781   1
   0   2  28 8075.30 383.349   1
  -2   0  28 8424.75 404.936   1
   0   2  25 103.333 53.1812   1
  -2   0  25 93.8873 56.2198   1
  -2   0  22 100570. 1773.66   1
   0   2  22 102723. 1743.27   1
   0   2  19 250.584 60.2088   1
  -2   0  19 220.999 62.7180   1
   0   2  16 60246.1 1094.66   1
  -2   0  16 63248.2 1140.76   1
   0   2  13 188.090 43.0416   1
  -2   0  13 150.980 47.1545   1
  -2   0  10 9352.12 289.265   1
   0   2  10 9410.36 277.613   1
  -2   0   7 127.313 32.9925   1
   0   2   7 92.2687 26.8075   1
   0   2   4 3874.97 145.335   1
  -2   0   4 4301.48 140.342   1
  -2   2   2 1108.00 69.9341   1
   2   0   5 144.739 16.1060   1
  -2   2   5 178.002 31.9687   1
   2   0   8 3585.73 114.471   1
  -2   2   8 3517.54 157.675   1
   2   0  11 57.5266 20.8941   1
  -2   2  11 13.0708 26.9034   1
   2   0  14 5699.02 205.476   1
  -2   2  14 5656.25 241.059   1
   2   0  17 220.733 48.8989   1
  -2   2  17 171.677 51.4067   1
   2   0  20 127679. 1993.90   1
  -2   2  20 127198. 2078.19   1
   2   0  23 96.6006 43.8704   1
  -2   2  23 52.0931 46.1829   1
   2   0  26 4200.70 249.826   1
  -2   2  26 4357.81 275.375   1
   2   0  29 133.064 61.5248   1
  -2   2  29 184.733 65.8433   1
  -2   2  32 1701.27 194.061   1
   2   0  32 1831.13 183.411   1
  -2   2  35 71.4041 61.3017   1
   2   0  35 29.6196 47.5298   1
  -2   2  38 32107.9 1004.84   1
   2   0  38 31588.6 933.468   1
   2   0  38 33081.7 622.400   4
   0  -2  38 32376.0 660.086   8
  -2   2  41 190.909 82.4649   1
  -2   2  41 310.085 53.6450   4
   2   0  41 240.457 50.5034   4
   0  -2  41 324.553 59.8508   8
  -2   2  44 147.338 70.6234   1
   2   0  44 182.283 46.5320   4
  -2   2  44 132.393 44.0209   4
   0  -2  44 40.8392 42.6116   8
  -2   2  47 18.8136 60.0197   1
  -2   2  47 108.094 42.3481   4
   2   0  47 99.0641 44.5485   4
   0  -2  47 118.334 56.6726   8
  -2   2  47 34.0285 40.4836   8
  -2   2  50 11974.1 357.347   4
   0  -2  50 12264.8 411.143   8
  -2   2  50 11575.1 386.129   8
  -2   2  53 86.1210 39.8947   4
  -2   2  53 15.6623 44.7785   8
   0  -2  53 95.7921 53.8374   8
   2   0  53 28.6189 41.0927   8
  -2   2  56 531.454 93.3861   8
   0  -2  56 462.042 95.4495   8
   2   0  56 486.432 91.3639   8
   0  -2  59 29.2306 62.9182   8
  -2   2  59 96.7740 70.7556   8
   2   0  59-22.8846 54.6961   8
   2   0  62 92.3808 61.9058   8
   0  -2  62-90.7791 65.0214   8
  -2   2  62-6.56468 62.5121   8
  -2   2  65 54.8495 66.5305   8
   2   0  65 52.6054 62.0353   8
   0  -2  65 35.8280 61.0712   8
  -2   2  68 367.387 90.4789   8
   0  -2  68 501.752 97.1683   8
   2   0  68 412.631 91.1598   8
   0  -2  71 37.7251 46.3779   5
   2   0  71-43.9268 58.9304   8
  -2   2  71-9.17375 53.7478   8
   0  -2  74 97.0837 44.8971   5
   2   0  74 17.3473 39.4182   5
   2   0  74 73.4271 59.4168   8
   0  -2  77 0.40252 31.7688   5
   2   0  77-15.5505 33.1025   5
   0  -2  80-16.5299 29.5553   5
  -2   2  80 12.5622 32.1428   5
  -1   3  80 73.9894 36.1878   5
   1   2  80 51.1930 29.4542   5
   2  -3  80 91.9773 37.0802   5
   3  -2  80 121.078 41.0963   5
  -2  -1  80 61.1615 35.4321   5
  -3   1  80 24.4248 30.1868   5
  -3   1  77 19.3708 32.5246   5
   2  -3  77-34.7865 36.7604   5
   1   2  77 75.6548 42.6024   5
   3  -2  77-2.32529 33.1940   5
  -2  -1  77 66.5523 39.6870   5
   1   2  77 4.87086 44.1414   8
   2  -3  74 67.6862 45.8792   5
   3  -2  74 33.3753 45.9247   5
  -2  -1  74 18.8193 37.9302   5
  -1   3  74 54.1117 52.4142   8
   3  -2  74 20.3016 48.6437   8
   1   2  74-60.9423 49.6299   8
   2  -3  71 82.4242 48.1518   5
   3  -2  71 129.639 54.5858   5
   1   2  71 119.283 66.7452   8
  -1   3  71 24.0222 55.1185   8
   3  -2  71 115.269 63.5439   8
   2  -3  68 76.2021 46.6415   5
   3  -2  68-31.5339 48.1687   5
   2  -3  68-45.2944 61.9343   8
  -1   3  68 21.3257 63.1809   8
  -3   1  68-16.3196 63.3486   8
   3  -2  68 15.7190 58.7978   8
   1   2  68 54.1891 63.8038   8
  -2  -1  65 53.2484 70.6639   8
  -3   1  65 55.6330 58.7018   8
   2  -3  65 45.0032 64.4718   8
  -1   3  65 98.1676 69.0914   8
   1   2  65 102.773 65.8489   8
   3  -2  65 16.5041 57.7241   8
   2  -3  62 1953.20 152.638  12
   3  -2  62 1921.24 171.661   8
   1   2  62 2010.55 167.054   8
  -1   3  62 1867.20 170.595   8
  -3   1  62 1816.90 173.616   8
   2  -3  62 1915.28 173.793   8
  -2  -1  62 1792.34 171.683   8
   1   2  59-41.2315 60.0694   8
   2  -3  59 8.07191 58.0032   8
  -3   1  59-7.86054 56.7973   8
  -1   3  59 31.5243 58.0227   8
  -2  -1  59-31.8979 62.7793   8
   3  -2  59 49.2931 69.6029   8
  -1   3  56 2238.79 154.725   4
  -1   3  56 2218.22 171.141   8
  -2  -1  56 2213.57 183.485   8
  -3   1  56 2173.99 179.411   8
   2  -3  56 2129.27 176.915   8
   3  -2  56 2327.39 178.388   8
  -1   3  53 223.355 57.3160   4
   1   2  53 141.625 47.6580   4
  -2  -1  53 215.037 64.1043   8
   2  -3  53 133.827 58.0972   8
   3  -2  53 110.548 51.7963   8
  -3   1  53 143.601 56.3849   8
  -1   3  50 1.98645 72.6612   1
  -3   1  50 113.119 42.1234   4
   1   2  50 37.9392 38.7501   4
  -1   3  50 19.5069 35.3036   4
   2  -3  50 2.80787 39.8916   8
   3  -2  50 80.8033 44.2234   8
  -2  -1  50 100.821 55.6412   8
  -3   1  50 51.8227 44.6559   8
   1   2  47 109.709 88.5939   1
  -1   3  47 146.119 84.5528   1
  -3   1  47 115.101 40.5798   4
   1   2  47 106.797 42.3597   4
  -1   3  47 201.376 50.9084   4
  -2  -1  47 40.9377 39.9553   8
  -3   1  47 39.9634 36.3014   8
   2  -3  47 200.024 60.9324   8
   1   2  44 2723.27 279.842   1
  -1   3  44 2779.32 295.709   1
  -1   3  44 2602.53 147.429   4
   1   2  44 2831.41 155.530   4
  -3   1  44 2691.50 145.696   4
  -3   1  44 2732.38 170.429   8
   2  -3  44 2774.78 169.003   8
  -2  -1  44 2815.93 176.296   8
  -1   3  41 468.140 120.588   1
   1   2  41 543.832 125.211   1
  -3   1  41 513.036 128.381   1
  -1   3  41 719.774 76.3629   4
   1   2  41 548.685 68.0078   4
  -3   1  41 512.558 63.0931   4
  -3   1  41 493.647 69.1462   8
  -2  -1  41 546.350 77.8419   8
   2  -3  41 517.229 75.9543   8
  -1   3  38 15390.7 658.120   1
   1   2  38 15119.0 631.943   1
  -3   1  38 14292.1 646.556   1
  -1   3  38 15108.7 376.856   4
   1   2  38 15758.4 376.085   4
   2  -3  38 16696.2 404.561   8
  -2  -1  38 15405.3 411.836   8
   1   2  35 10.0963 42.2630   1
  -3   1  35 81.3332 61.7709   1
  -1   3  35 114.619 70.0167   1
  -1   3  32 574.864 112.700   1
   1   2  32 537.097 107.921   1
  -3   1  32 522.922 114.830   1
  -3   1  29 499.644 107.903   1
  -1   3  29 593.969 109.452   1
   1   2  29 564.577 104.172   1
  -2  -1  26 1081.25 140.109   1
   1   2  26 1040.82 132.766   1
  -1   3  26 1070.16 137.860   1
  -3   1  26 791.827 125.906   1
  -2  -1  23 56593.5 1159.04   1
  -1   3  23 53760.4 1138.83   1
   1   2  23 53890.9 1090.65   1
  -3   1  23 54330.7 1151.37   1
  -3   1  20 2988.92 204.248   1
   1   2  20 3011.62 187.515   1
  -1   3  20 2895.32 199.314   1
  -2  -1  20 2813.93 202.989   1
   1   2  17 60880.0 1087.95   1
  -1   3  17 60410.4 1133.84   1
  -3   1  17 59808.7 1128.68   1
  -2  -1  17 60353.8 1155.04   1
  -2  -1  14 40312.3 822.990   1
  -1   3  14 40001.1 812.914   1
  -3   1  14 40229.9 802.720   1
   1   2  14 39188.9 762.472   1
   1   2  11 3482.80 158.511   1
  -1   3  11 3476.20 178.129   1
  -3   1  11 3430.71 171.434   1
  -1   3   8 849.259 83.6930   1
   1   2   8 882.158 74.8061   1
  -3   1   8 788.163 75.8060   1
  -3   1   5 66449.2 1017.23   1
  -1   3   5 64090.4 1078.27   1
   1   2   5 66646.0 1030.80   1
  -1   3   2 2093.54 124.370   1
  -3   2  -2 2081.54 86.7467   1
  -3   1   2 2108.66 85.1423   1
  -2   3   1 31538.5 605.584   1
  -3   1  -1 30916.9 447.807   1
  -3   2   4 19298.1 396.504   1
  -2   3   4 18305.7 427.298   1
   2   1   7 16968.8 326.860   1
  -2   3   7 16597.2 406.902   1
  -3   2   7 16558.0 386.349   1
  -3   2  10 28004.7 596.164   1
   2   1  10 29038.9 529.713   1
  -2   3  10 29394.4 615.437   1
  -3   2  13 1301.92 117.468   1
   2   1  13 1429.71 99.1348   1
  -2   3  13 1691.85 134.678   1
   3  -1  13 1545.51 94.1665   1
  -2   3  16 59195.2 1123.64   1
   2   1  16 59950.0 1025.53   1
   3  -1  16 59534.3 1000.79   1
  -3   2  16 58961.1 1110.06   1
  -2   3  19 97406.3 1697.91   1
   2   1  19 98250.8 1604.46   1
   3  -1  19 97416.7 1575.27   1
  -2   3  22 2961.85 215.090   1
  -3   2  22 2752.17 211.054   1
   3  -1  22 2609.34 172.343   1
   2   1  22 2586.29 180.477   1
   2   1  25 15829.9 501.394   1
  -2   3  25 15929.0 550.315   1
  -3   2  25 16213.1 554.755   1
   3  -1  25 14316.0 464.933   1
  -3   2  28 2719.25 229.796   1
  -2   3  28 2730.14 232.342   1
   2   1  28 2852.09 213.472   1
  -2   3  31 1903.10 203.785   1
   2   1  31 1963.27 193.744   1
  -3   2  31 1813.45 198.877   1
   2   1  34 432.472 97.2807   1
  -3   2  34 610.056 129.123   1
  -2   3  34 815.390 143.826   1
   2   1  37 4507.21 324.720   1
  -2   3  37 4587.96 354.872   1
  -3   2  37 5002.97 367.203   1
   2   1  40 7760.00 447.379   1
  -3   2  40 7560.93 476.992   1
  -2   3  40 7742.27 489.851   1
   2   1  40 8113.81 258.553   4
  -3   2  40 8386.25 257.052   4
   3  -1  40 8193.51 261.859   4
  -2   3  40 7643.73 254.499   4
   1  -3  40 8281.04 287.422   8
  -1  -2  40 8686.40 300.688   8
  -3   2  43 959.928 182.154   1
  -2   3  43 1113.40 191.702   1
  -2   3  43 1015.25 96.3285   4
  -3   2  43 894.724 85.5861   4
   2   1  43 992.710 92.4281   4
  -1  -2  43 726.660 95.6318   8
  -3   2  43 904.496 94.9048   8
   1  -3  43 1152.49 111.595   8
  -2   3  46 163.105 101.003   1
  -3   2  46 186.965 89.8789   1
  -2   3  46 211.651 47.4556   4
  -3   2  46 190.559 47.9581   4
   2   1  46 158.762 47.0983   4
  -3   2  46 133.423 48.4779   8
  -1  -2  46 173.688 63.5325   8
   1  -3  46 188.947 54.4844   8
  -2   3  49 1017.19 197.535   1
   2   1  49 955.404 97.8925   4
  -2   3  49 861.813 90.3051   4
  -3   2  49 950.889 94.5394   4
  -1  -2  49 929.060 115.885   8
   1  -3  49 837.213 106.132   8
  -3   2  49 835.266 101.899   8
  -3   2  52 3370.79 183.306   4
  -2   3  52 3396.02 185.113   4
  -2   3  52 3528.53 204.109   8
  -1  -2  52 3684.97 223.863   8
   1  -3  52 3379.69 215.976   8
   3  -1  52 3903.75 212.981   8
  -3   2  52 3271.35 204.606   8
  -2   3  55 106.382 43.2391   4
   3  -1  55 93.8327 53.0234   8
  -3   2  55 184.487 61.4991   8
  -2   3  55 67.5417 50.3271   8
  -1  -2  55 217.327 67.4827   8
   1  -3  55 83.2216 56.5145   8
  -2   3  58 58.8008 45.8376   4
   3  -1  58 58.7736 58.7148   8
  -1  -2  58 78.8190 74.9422   8
  -3   2  58 112.746 70.3105   8
   2   1  58 64.9797 56.4426   8
   1  -3  58 70.3455 59.4686   8
  -2   3  58 149.484 69.9230   8
  -2   3  61 204.107 79.2770   8
   1  -3  61 41.0107 59.9366   8
   3  -1  61 68.5679 60.4657   8
   2   1  61 3.56493 59.3028   8
  -1  -2  61 167.071 75.7718   8
  -3   2  61 162.479 73.4848   8
   2   1  64 793.904 118.905   8
  -1  -2  64 799.719 121.742   8
  -2   3  64 815.211 121.764   8
  -3   2  64 943.938 132.537   8
   3  -1  64 857.003 124.714   8
   1  -3  64 1017.39 131.963   8
   1  -3  67 143.229 59.2962   5
  -2   3  67 205.510 83.4739   8
   2   1  67 189.313 76.8457   8
   3  -1  67 12.0820 61.4672   8
  -3   2  67 140.029 71.6876   8
   1  -3  67 94.3953 67.6685   8
   1  -3  70 58.0150 40.7900   5
   3  -1  70 48.6185 44.2715   5
   3  -1  70-1.65556 55.5764   8
  -3   2  70-10.1845 59.8502   8
   2   1  70 1.83291 53.4437   8
  -2   3  70 69.0650 56.3327   8
  -1  -2  73-39.6227 41.4981   5
   3  -1  73 28.9571 40.7376   5
   1  -3  73-6.24845 41.3375   5
   2   1  73 52.9890 57.1790   8
   3  -1  73 4.70418 53.9873   8
  -2   3  73-60.3408 51.9578   8
   3  -1  76 36.5957 34.2920   5
   2   1  76 80.3268 42.2454   5
  -1  -2  76-41.5537 40.3895   5
   1  -3  76-25.0706 37.4708   5
   2   1  76 58.5134 51.0766   8
   3  -1  76 15.4167 48.5153   8
  -2   3  79-46.3678 35.6606   5
   2   1  79 71.4857 39.8898   5
  -3   2  79 23.4103 33.0207   5
  -1  -2  79-35.6463 31.7117   5
   3  -1  79 31.2453 32.7651   5
   1  -3  79-0.69397 28.8867   5
   0   3  81 14.1267 27.2735   5
   3  -3  81 40.9727 28.5427   5
  -3   0  78 2.16601 31.4994   5
   3  -3  78 29.7217 35.2299   5
   0   3  78 49.0328 33.2738   5
   0   3  78 52.5696 45.2797   8
   3  -3  75 16.9086 36.9985   5
  -3   0  75 59.2315 40.4500   5
   3  -3  72-13.1727 43.0500   5
   0   3  72-46.1566 55.1694   8
   3  -3  72-14.7863 50.8336   8
   3  -3  69 72.2309 51.1181   5
   0   3  69-25.9627 54.8616   8
   3  -3  69-4.14064 55.8748   8
   3  -3  66 152.090 55.6644   5
   0   3  66 223.842 81.2076   8
   3  -3  66 81.6115 65.9603   8
   0   3  63 9.43304 55.2692   8
  -3   0  63 19.5298 66.4107   8
   3  -3  63 34.4082 58.8873   8
   0   3  60 959.754 122.871   8
  -3   0  60 1083.74 136.347   8
   3  -3  60 1163.36 140.181   8
   0   3  57 36.1362 48.0945   4
   3  -3  57-22.4732 39.6452  12
  -3   0  57 15.2362 55.2617   8
   0   3  57-34.8270 53.7678   8
   3  -3  57-43.9078 62.7916   8
   0   3  54 250.445 61.3430   4
  -3   0  54 213.684 65.5576   8
   3  -3  54 178.413 64.7575   8
   0   3  51 60.4496 71.9267   1
   0   3  51 48.2461 38.3317   4
   3  -3  51 57.9836 48.4522   8
  -3   0  51 44.4194 48.7382   8
   0   3  48 1089.66 200.011   1
   0   3  48 1150.51 105.991   4
  -3   0  48 1173.04 126.463   8
   3  -3  48 1178.71 114.041   8
   0   3  45 99.0216 63.9590   1
   0   3  45-6.31732 36.1244   4
  -3   0  45 80.7676 41.5403   8
   3  -3  45 133.216 49.6356   8
   0   3  42 147.483 82.9902   1
   0   3  42 91.8095 41.4675   4
  -3   0  42 103.718 38.2484   4
  -3   0  42 113.412 54.4987   8
   3  -3  42 94.3547 38.9842   8
   0   3  39 16.9138 44.9216   1
  -3   0  39 85.2196 29.5600   4
   0   3  39 34.4563 28.4098   4
  -3   0  39 92.9192 47.1062   8
   0   3  36 1525.90 192.156   1
   0   3  33 27.2832 37.2279   1
  -3   0  33 33.7299 49.3973   1
  -3   0  30 14957.8 580.787   1
   0   3  30 14994.8 563.535   1
   0   3  27 154.332 54.9348   1
  -3   0  27 358.883 91.7962   1
  -3   0  24 1134.82 138.483   1
   0   3  24 1067.40 128.005   1
  -3   0  21 121.070 49.5848   1
   0   3  21 27.6521 32.9203   1
   0   3  18 10970.4 383.545   1
  -3   0  18 11214.8 410.875   1
   0   3  15 247.911 59.0140   1
  -3   0  15 333.314 65.0758   1
  -3   0  12 307409. 4151.19   1
   0   3  12 283958. 4103.96   1
   0   3   9 430.152 62.4077   1
  -3   0   9 262.481 48.4147   1
  -3   0   6 137433. 1958.38   1
   0   3   6 135294. 2002.65   1
   0   3   3 429.873 61.3849   1
  -3   3   0 199443. 2785.39   1
  -3   3   3 661.877 67.9143   1
  -3   3   6 176617. 2621.24   1
   3   0   6 185841. 2428.55   1
  -3   3   9 655.180 79.0557   1
   3   0   9 648.275 46.4727   1
   3   0  12 150721. 2098.23   1
  -3   3  12 147537. 2271.09   1
   3   0  15 646.520 69.1434   1
  -3   3  15 622.917 95.1041   1
  -3   3  18 26614.6 687.642   1
   3   0  18 29261.4 605.389   1
  -3   3  21 230.220 65.8155   1
   3   0  21 138.828 45.0907   1
  -3   3  24 6639.97 350.079   1
   3   0  24 7146.76 305.670   1
  -3   3  27 659.626 114.973   1
   3   0  27 711.759 104.200   1
   3   0  30 1151.97 137.095   1
  -3   3  30 1074.33 157.398   1
  -3   3  33 89.9021 66.9831   1
   3   0  33 144.463 77.2121   1
   3   0  36 4155.02 292.645   1
  -3   3  36 4232.44 336.386   1
  -3   3  39 442.187 124.066   1
   3   0  39 374.656 56.8750   4
  -3   3  39 391.449 59.6876   4
   0  -3  39 295.401 63.1422   8
  -3   3  42 398.380 120.821   1
  -3   3  42 470.866 64.9212   4
   3   0  42 526.454 71.7267   4
   0  -3  42 335.755 71.1073   8
  -3   3  45 330.887 115.626   1
   3   0  45 478.463 69.0527   4
  -3   3  45 407.041 65.9858   4
   0  -3  45 575.932 93.1165   8
  -3   3  48 5475.34 454.289   1
  -3   3  48 5456.87 225.715   4
   0  -3  48 5516.49 264.092   8
  -3   3  48 5576.31 247.157   8
  -3   3  51 32.9075 39.9925   4
  -3   3  51 104.965 52.9375   8
   0  -3  51 73.9977 51.0300   8
  -3   3  54 207.132 57.5409   4
  -3   3  54 314.670 76.0601   8
   0  -3  54 133.026 64.1502   8
  -3   3  57 111.317 53.3264   4
  -3   3  57 123.140 59.7742   8
   3   0  57 131.834 62.6172   8
   0  -3  57 118.767 74.5587   8
   3   0  60 113.892 56.3374   8
   0  -3  60 285.227 84.2088   8
  -3   3  60 309.831 89.7642   8
   0  -3  63 25.5828 70.8138   8
  -3   3  63-40.7070 76.5819   8
   3   0  63-8.99157 55.9017   8
  -3   3  66 1795.97 168.659   8
   3   0  66 1918.82 168.007   8
   0  -3  69 39.0844 47.4494   5
  -3   3  69 39.0825 62.8097   8
   3   0  69-2.03439 57.3771   8
   3   0  72 73.1744 48.0908   5
   0  -3  72 28.0913 41.3333   5
  -3   3  72 35.1360 56.3611   8
   3   0  72 140.924 59.0234   8
   3   0  75 5.57069 36.7707   5
   0  -3  75 54.5788 39.7683   5
   3   0  75 37.5151 49.6871   8
   3   0  78 116.801 44.8082   5
   0  -3  78 70.3052 38.8659   5
   3   0  78 58.7740 43.6479   8
  -3   3  81-16.1797 26.5635   5
   3   0  81 7.33015 28.9136   5
  -4   2   0 3377.69 114.693   1
  -2   4   3 11127.4 350.023   1
  -4   2  -3 11550.3 221.150   1
  -4   2   6 18738.7 419.435   1
  -2   4   6 19272.5 482.495   1
   2   2   6 19198.2 408.182   1
   2   2   9 181030. 2549.97   1
  -4   2   9 181741. 2614.72   1
  -2   4   9 181417. 2672.46   1
   2   2  12 101433. 1552.38   1
  -4   2  12 100372. 1628.49   1
  -2   4  12 103545. 1665.21   1
  -4   2  15 34342.7 767.534   1
  -2   4  15 36501.3 799.062   1
   2   2  15 34946.9 707.147   1
  -2   4  18 32200.6 788.076   1
  -4   2  18 33443.7 778.003   1
   2   2  18 33106.2 705.951   1
  -2   4  21 86259.6 1568.79   1
   2   2  21 83496.7 1461.17   1
  -4   2  21 84621.2 1548.21   1
  -2   4  24 1868.83 183.418   1
   2   2  24 1914.31 164.746   1
  -4   2  24 1829.33 179.013   1
   2   2  27 45739.4 1024.32   1
  -4   2  27 48387.0 1115.90   1
  -2   4  27 46143.5 1101.71   1
   2   2  30 1509.94 167.420   1
  -4   2  30 1585.17 214.137   1
  -2   4  30 1518.98 185.087   1
   2   2  33 4943.68 316.146   1
  -4   2  33 4617.05 339.052   1
  -2   4  33 4770.99 335.683   1
  -4   2  36 3388.75 304.864   1
   2   2  36 3538.40 287.413   1
  -2   4  36 3416.76 296.368   1
   2   2  39 5532.59 369.357   1
  -4   2  39 5286.82 399.195   1
  -2   4  39 5448.50 397.538   1
  -2   4  39 5740.06 212.173   4
  -4   2  39 5560.74 201.837   4
   2   2  39 5553.58 220.226   3
   2   2  39 5653.82 209.644   4
  -4   2  39 5447.20 222.442   8
  -2  -2  39 5479.41 240.876   8
   2  -4  39 5654.65 234.531   8
  -2   4  42 1729.95 238.536   1
   2   2  42 1781.25 221.854   1
  -4   2  42 1502.14 223.204   1
  -2   4  42 1656.56 117.066   4
   2   2  42 1762.38 117.898   4
  -4   2  42 1494.51 108.476   4
  -2  -2  42 1610.00 138.990   8
   2  -4  42 1606.02 129.433   8
  -4   2  42 1592.41 125.579   8
  -4   2  45 8549.95 550.966   1
   2   2  45 7720.27 476.328   1
  -2   4  45 9101.05 564.192   1
  -4   2  45 8312.77 272.403   4
   2   2  45 8442.84 283.965   4
  -2   4  45 8345.17 281.586   4
  -4   2  45 8552.92 312.186   8
  -2  -2  45 8345.49 322.423   8
   2  -4  45 7908.90 308.093   8
  -2   4  48 131.102 92.8084   1
   2   2  48 75.9839 38.8706   4
  -4   2  48 65.4229 37.2677   4
  -2   4  48 54.8207 32.2678   4
  -2  -2  48 81.6415 48.6843   8
  -4   2  48 77.5992 45.8993   8
   2  -4  48 50.5860 42.2442   8
  -2   4  51-20.5904 58.2813   1
   2   2  51 74.3785 35.6796   4
  -4   2  51 59.1096 36.6219   4
  -2   4  51 21.0902 35.0495   4
   2  -4  51 94.2757 56.2585   8
  -2  -2  51 125.079 57.7563   8
  -4   2  51 77.7946 48.6445   8
   4  -2  51 79.4075 52.0705   8
  -2   4  54 2610.28 334.247   1
   2   2  54 2662.28 166.442   4
  -2   4  54 2717.27 167.408   4
   4  -2  54 2845.71 188.629   8
  -4   2  54 2666.00 191.493   8
  -2   4  54 2762.80 184.501   8
   2  -4  54 2829.97 198.804   8
  -2  -2  54 2587.65 195.073   8
  -2   4  57 364.720 73.8443   4
   2  -4  57 407.399 93.2422   8
   4  -2  57 462.086 89.0500   8
  -4   2  57 365.941 83.3777   8
  -2  -2  57 421.346 92.0764   8
  -2   4  57 491.697 89.5236   8
  -2   4  60 486.882 79.5835   4
  -4   2  60 464.398 98.0205   8
   2  -4  60 457.817 99.0428   8
  -2   4  60 436.095 86.8723   8
   2   2  60 456.939 92.0631   8
   4  -2  60 405.844 96.7127   8
  -2  -2  60 486.858 98.8448   8
   2  -4  63 374.399 76.4361   5
   2  -4  63 388.438 79.5825  12
   2  -4  63 284.079 89.6084   8
  -4   2  63 447.811 98.7366   8
   2   2  63 510.198 94.9220   8
   4  -2  63 538.242 102.994   8
  -2   4  63 391.813 85.6666   8
   4  -2  66 319.993 70.9206   5
   2  -4  66 490.276 85.1468   5
   2  -4  66 433.273 77.4850  12
  -4   2  66 385.188 95.7801   8
   2  -4  66 499.752 99.9432   8
   4  -2  66 419.187 95.6095   8
  -2   4  66 468.802 99.6983   8
   2   2  66 545.535 97.2032   8
   4  -2  69 126.243 58.5452   5
   2  -4  69 134.380 56.0751   5
   2   2  69 214.820 78.4262   8
  -2   4  69 162.294 75.4610   8
   4  -2  69 81.2040 58.0687   8
   4  -2  72-24.9463 41.7560   5
  -2  -2  72 43.0681 38.2975   5
   2  -4  72 71.0336 42.7174   5
  -2   4  72 95.9769 58.1755   8
   4  -2  72 60.2368 51.1050   8
   2   2  72 69.4084 53.7199   8
   2   2  75 80.7833 47.8304   5
   2  -4  75 29.9551 35.1881   5
   4  -2  75 52.9954 42.9270   5
  -2  -2  75 25.3148 27.6499   5
   4  -2  75 37.9665 48.7217   8
   2   2  75 158.211 57.1876   8
  -2   4  75 173.583 61.1428   8
   2   2  78-8.41768 31.2714   5
  -4   2  78 41.4106 35.2390   5
  -2  -2  78 47.0378 28.6943   5
   4  -2  78 19.8976 37.3026   5
   2  -4  78-27.0401 32.2191   5
   2   2  78 59.1587 45.2255   8
   4  -2  81 24.2672 26.8388   5
   2   2  81 57.5993 31.5680   5
  -2   4  81 60.2212 33.5520   5
   1   3  79 24.0232 33.9262   5
  -4   1  79 26.7152 28.8022   5
   4  -3  79 52.2693 34.8876   5
   3  -4  79 31.4844 28.6381   5
   1   3  79 60.4801 43.0491   8
   4  -3  76 110.612 45.3855   5
  -3  -1  76 32.1925 36.9066   5
  -4   1  76 39.4373 37.9713   5
   3  -4  76 131.064 49.7432   5
   1   3  76 135.562 52.5313   8
  -1   4  76-11.3206 47.0883   8
   4  -3  73-23.3717 41.8869   5
  -3  -1  73 49.7005 37.5800   5
   3  -4  73-18.4356 35.7977   5
  -1   4  73-26.9088 53.4369   8
   1   3  73 29.0338 54.1548   8
   4  -3  73-16.9104 53.2651   8
   4  -3  70 76.6728 50.5281   5
   3  -4  70 70.6639 42.0198   5
   4  -3  70 42.8868 54.6910   8
  -1   4  70 79.4634 54.3717   8
   1   3  70 103.709 62.2513   8
   3  -4  67 12.3996 47.7256   5
   4  -3  67 18.6698 41.8311   5
   4  -3  67-29.5328 60.8583   8
  -1   4  67 47.5587 61.8899   8
   3  -4  67-0.35898 57.4792   8
   1   3  67 73.4053 64.0880   8
   4  -3  64 122.168 60.7849   5
   3  -4  64 2.33140 47.9702   5
   3  -4  64-22.8047 53.5133  12
   3  -4  64-63.7769 63.0048   8
   4  -3  64 104.703 68.5994   8
  -4   1  64-26.0916 68.2634   8
  -1   4  64 24.6367 57.6521   8
   1   3  64-19.8134 56.9952   8
   3  -4  61 511.351 83.7079  12
  -1   4  61 525.577 93.0347   8
   1   3  61 640.672 98.0166   8
  -3  -1  61 569.074 105.985   8
   3  -4  61 533.682 96.8314   8
  -4   1  61 558.278 103.605   8
   4  -3  61 614.353 108.053   8
  -1   4  58 917.884 104.117   4
   3  -4  58 832.133 109.153  12
   3  -4  58 747.532 115.136   8
   4  -3  58 781.113 114.658   8
  -4   1  58 859.395 124.033   8
  -1   4  58 894.174 118.686   8
  -3  -1  58 955.740 131.829   8
  -1   4  55 267.131 69.5721   4
   1   3  55 234.908 63.0189   4
   4  -3  55 206.983 63.4264   8
   3  -4  55 170.490 69.2089   8
  -3  -1  55 168.850 69.6615   8
  -4   1  55 178.393 59.6158   8
   1   3  52 70.7519 36.5823   4
  -1   4  52 127.577 48.7692   4
  -1   4  52-32.9299 59.4884   1
   4  -3  52 86.1741 45.1846  12
  -3  -1  52 110.370 54.3559   8
   3  -4  52 27.4129 40.8579   8
   4  -3  52 44.4786 42.4849   8
  -4   1  52 127.131 53.1417   8
   1   3  49 135.614 92.0348   1
  -1   4  49 11.3950 70.3622   1
  -1   4  49 133.683 41.4387   4
   1   3  49 136.769 48.9685   4
   3  -4  49 45.5334 38.9899   8
  -4   1  49 62.3876 43.3655   8
   4  -3  49 107.603 43.8942   8
  -3  -1  49-0.16710 41.0362   8
   1   3  46 6781.28 464.479   1
  -1   4  46 6997.28 493.490   1
  -4   1  46 6715.48 243.951   4
   1   3  46 7102.73 259.140   4
  -1   4  46 7299.18 261.605   4
   3  -4  46 7117.17 283.503   8
   4  -3  46 6923.65 269.532   8
  -3  -1  46 6761.88 297.326   8
  -4   1  46 6792.01 289.355   8
   1   3  43 1382.65 201.913   1
  -1   4  43 1365.89 211.761   1
  -1   4  43 1433.12 112.544   4
   1   3  43 1540.63 113.072   4
  -4   1  43 1464.52 105.476   4
   3  -4  43 1394.94 117.320   8
  -4   1  43 1386.22 120.263   8
  -3  -1  43 1381.67 123.935   8
  -4   1  40 4659.61 377.854   1
  -1   4  40 4967.84 379.713   1
   1   3  40 5575.59 392.759   1
   1   3  40 5355.27 205.405   4
  -1   4  40 5153.00 206.130   4
   1   3  40 5052.26 213.842   3
  -4   1  40 4920.19 191.468   4
  -4   1  40 5434.61 233.312   8
   3  -4  40 5326.83 223.298   8
  -3  -1  40 5149.72 241.930   8
  -1   4  37 4969.06 361.005   1
  -4   1  37 5330.43 382.343   1
   1   3  37 5131.37 358.838   1
  -1   4  37 5158.37 198.876   4
   1   3  37 5477.09 200.725   4
   1   3  37 5156.97 206.963   3
   3  -4  37 5669.40 217.115   8
  -4   1  34 2630.24 255.895   1
   1   3  34 2550.62 240.048   1
  -1   4  34 2371.22 242.750   1
   1   3  31 11754.7 495.436   1
  -1   4  31 11164.4 505.545   1
  -4   1  31 11804.5 523.965   1
  -1   4  28 961.068 142.512   1
   1   3  28 1088.88 144.632   1
  -4   1  28 1086.94 152.926   1
  -1   4  25 76837.1 1525.23   1
   1   3  25 77454.9 1472.72   1
  -4   1  25 80640.4 1560.19   1
  -4   1  22 21928.7 649.016   1
  -1   4  22 21715.6 638.587   1
   1   3  22 21628.0 602.565   1
  -1   4  19 426.584 78.7859   1
   1   3  19 469.876 79.0676   1
  -4   1  19 502.141 88.5146   1
   1   3  16 11160.5 366.767   1
  -4   1  16 11034.0 385.512   1
  -1   4  16 10863.8 390.253   1
  -1   4  13 100205. 1672.79   1
   1   3  13 102400. 1621.01   1
  -4   1  13 103235. 1658.30   1
  -4   1  10 119643. 1796.90   1
   1   3  10 115266. 1785.97   1
  -1   4  10 114771. 1840.58   1
  -4   1   7 112994. 1716.51   1
  -1   4   7 115537. 1807.69   1
   1   3   7 112127. 1750.28   1
  -1   4   4 21195.7 530.366   1
   1   3   4 22305.4 496.797   1
  -4   1   4 22201.0 436.341   1
  -4   1   1 8184.18 191.929   1
  -4   3  -1 7804.01 227.930   1
  -3   4   2 102127. 1582.50   1
  -4   3   2 98689.1 1494.98   1
  -3   4   5 290473. 4152.97   1
   3   1   5 301190. 3966.01   1
  -4   3   5 297220. 4088.87   1
  -4   3   8 36716.2 712.587   1
   3   1   8 35657.8 586.268   1
  -3   4   8 34581.9 730.767   1
  -4   3  11 40184.5 817.510   1
   3   1  11 41159.9 692.469   1
  -3   4  11 40877.6 834.051   1
   3   1  14 12548.2 325.179   1
  -3   4  14 12678.6 422.729   1
  -4   3  14 12187.6 404.110   1
   3   1  17 6066.03 235.078   1
  -3   4  17 6628.25 311.121   1
  -4   3  17 6818.39 308.994   1
  -4   3  20 26315.1 704.710   1
  -3   4  20 26727.5 718.870   1
   3   1  20 25610.4 599.998   1
   3   1  23 409.030 72.9298   1
  -3   4  23 429.237 91.1277   1
   3   1  26 4125.76 240.855   1
  -3   4  26 4515.72 293.744   1
  -4   3  26 4263.50 286.618   1
   3   1  29 11526.7 442.030   1
  -4   3  29 10856.6 496.255   1
  -3   4  29 11517.4 505.962   1
  -4   3  32 18374.1 689.330   1
  -3   4  32 18737.7 697.675   1
   3   1  32 18442.8 611.183   1
  -4   3  35 1041.52 169.872   1
  -3   4  35 1308.28 185.843   1
   3   1  35 1231.69 165.039   1
   3   1  38 7528.78 412.740   1
  -4   3  38 8071.37 490.890   1
  -3   4  38 7597.40 468.372   1
  -3   4  38 7915.21 250.051   4
   4  -1  38 7947.85 246.956   4
  -4   3  38 7527.06 238.573   4
   3   1  38 8204.30 253.268   4
   3   1  38 7914.89 262.010   3
   1  -4  38 7166.58 269.846   8
  -1  -3  38 7029.73 278.230   8
  -3   4  41 4044.93 357.254   1
  -4   3  41 4081.06 363.832   1
   3   1  41 3788.22 306.552   1
   3   1  41 4035.72 178.424   4
  -4   3  41 3781.58 169.995   4
  -3   4  41 3904.48 177.234   4
  -1  -3  41 4063.27 213.108   8
   1  -4  41 4130.87 208.138   8
  -4   3  41 3871.19 188.353   8
  -3   4  44 552.198 154.813   1
  -4   3  44 574.101 145.900   1
   3   1  44 673.723 77.8530   4
  -3   4  44 443.354 64.6675   4
  -4   3  44 452.818 63.2509   4
  -1  -3  44 629.355 88.8624   8
   1  -4  44 423.307 78.0882   8
  -4   3  44 567.131 80.5415   8
  -4   3  47 395.297 131.811   1
  -3   4  47 625.438 157.756   1
  -4   3  47 342.724 59.7355   4
   3   1  47 433.112 67.6911   4
  -3   4  47 492.794 70.7540   4
  -4   3  47 418.246 71.7447   8
  -1  -3  47 372.737 77.1284   8
   1  -4  47 426.097 81.8654   8
  -4   3  50 842.987 189.362   1
  -3   4  50 850.546 187.424   1
  -3   4  50 802.010 92.3850   4
   3   1  50 845.594 91.1742   4
  -4   3  50 745.735 85.1861   4
  -1  -3  50 705.983 104.736   8
   1  -4  50 770.767 103.214   8
  -3   4  50 773.719 97.2162   8
  -4   3  50 772.650 99.1394   8
  -3   4  53 168.881 94.8544   1
  -3   4  53 88.2106 50.4738   4
  -4   3  53 23.8284 36.3515   4
  -3   4  53 51.4183 42.6765   8
  -1  -3  53 4.91810 49.8012   8
  -4   3  53-50.3586 52.2441   8
   1  -4  53 51.2235 53.1183   8
  -4   3  56 1470.90 127.916   4
  -3   4  56 1414.38 126.868   4
  -3   4  56 1414.55 139.372   8
  -4   3  56 1242.39 134.724   8
  -1  -3  56 1256.12 143.334   8
   4  -1  56 1364.03 135.679   8
   1  -4  56 1329.11 146.098   8
  -3   4  59 345.013 75.1532   4
   1  -4  59 293.698 87.4607   8
   4  -1  59 503.693 93.0271   8
   3   1  59 346.586 77.8710   8
  -3   4  59 327.903 84.8014   8
  -4   3  59 344.859 93.1208   8
  -1  -3  59 275.872 83.9949   8
  -3   4  62 236.871 80.9572   8
  -4   3  62 170.160 70.9504   8
   1  -4  62 293.003 90.0376   8
   4  -1  62 249.454 81.1297   8
   3   1  62 277.644 73.3620   8
   1  -4  65-13.9773 42.4645   5
   1  -4  65-1.36679 48.8557  12
   4  -1  65 3.87264 57.3496   8
  -3   4  65-35.0777 60.1823   8
  -4   3  65 17.2066 61.2011   8
   3   1  65 20.1183 54.4247   8
   4  -1  68 109.706 51.1815   5
   1  -4  68 0.13945 41.9259   5
  -1  -3  68-10.8121 44.7093   5
   1  -4  68 42.7603 43.7605  12
  -4   3  68 82.3491 63.1142   8
   4  -1  68 82.1486 59.5771   8
  -3   4  68 113.911 67.9410   8
   3   1  68 11.6003 57.1333   8
   4  -1  71 92.7875 46.1418   5
   1  -4  71 115.777 51.7371   5
  -1  -3  71 175.093 55.8141   5
   4  -1  71 86.3787 61.6174   8
  -3   4  71 123.936 66.5788   8
   3   1  71 73.4952 62.1649   8
   4  -1  74-11.4424 35.9617   5
  -1  -3  74 57.2660 35.4982   5
   3   1  74-59.8848 45.0415   5
   1  -4  74-118.288 45.5929   5
   4  -1  74 39.2652 48.8134   8
   3   1  74 89.7772 55.7179   8
  -1  -3  77 90.2813 37.5001   5
   4  -1  77 138.974 46.9302   5
   1  -4  77 136.982 39.8627   5
   3   1  77 81.1597 39.1964   5
   3   1  77 255.701 63.6324   8
   4  -1  77 148.339 50.1669   8
   4  -1  80 49.1319 32.2463   5
  -4   3  80-4.86606 31.8626   5
   3   1  80 58.1072 36.7907   5
   4  -4  80 245.867 47.1191   5
   0   4  80 135.700 39.0451   5
  -4   0  77-3.64104 30.1655   5
   4  -4  77-37.6775 33.9501   5
   0   4  77 63.6915 46.3071   8
  -4   0  74 28.1774 30.4448   5
   4  -4  74-32.1392 37.3717   5
   4  -4  71 26.1692 43.6983   5
   0   4  71-14.1868 53.8655   8
   4  -4  68 1673.01 142.148   5
   4  -4  68 1756.81 162.681   8
   0   4  68 1828.05 162.293   8
   4  -4  65 30.0411 47.5127   5
   4  -4  65-4.51700 65.0821   8
   0   4  65-45.4914 62.5069   8
   4  -4  62 155.671 61.1446   5
   4  -4  62 190.589 73.5590   8
   0   4  62 135.033 67.2893   8
   0   4  59 16.5140 47.0390   4
   4  -4  59-82.9431 58.7180  12
   4  -4  59 76.0975 72.4641   8
  -4   0  59 103.502 67.8296   8
   0   4  56 97.5706 52.1786   4
   4  -4  56 83.4355 48.9119  12
   4  -4  56 138.345 65.5792   8
  -4   0  56 34.8222 60.2518   8
   0   4  53 31.0755 38.9450   4
   0   4  53 23.1459 63.7749   1
   4  -4  53 14.7229 37.3434  12
   4  -4  53 54.7342 57.8875   8
  -4   0  53-13.6400 49.3419   8
   0   4  50 3239.24 343.506   1
   0   4  50 3343.37 181.791   4
   4  -4  50 3515.62 205.189   8
  -4   0  50 3267.73 210.237   8
   0   4  47-79.5530 90.7980   1
   0   4  47 11.6184 33.3527   4
  -4   0  47 54.2079 44.5797   8
   4  -4  47 46.1910 38.7142   8
   0   4  44 1281.58 203.259   1
   0   4  44 1370.14 110.389   4
   4  -4  44 1281.23 112.154   8
  -4   0  44 1507.17 133.063   8
   0   4  41 153.394 81.3403   1
   0   4  41 128.952 42.9288   4
  -4   0  41 119.257 36.4880   4
  -4   0  41 133.829 48.8315   8
   4  -4  41 127.507 45.1120   8
   0   4  38 17838.2 715.764   1
   0   4  38 19613.3 438.881   4
   0   4  38 18464.2 447.661   3
  -4   0  38 18036.5 474.287   8
   4  -4  38 19371.9 454.056   8
   0   4  35 344.260 101.344   1
  -4   0  32 36392.0 1015.17   1
   0   4  32 35869.5 991.212   1
  -4   0  29 129.752 64.8834   1
   0   4  29 87.2458 53.8287   1
   0   4  26 6987.35 356.561   1
  -4   0  26 6793.84 361.689   1
  -4   0  23 325.885 77.2762   1
   0   4  23 304.066 78.1411   1
  -4   0  20 112290. 1938.90   1
   0   4  20 114320. 1926.14   1
  -4   0  17 242.821 64.5727   1
   0   4  17 437.381 80.6163   1
  -4   0  14 3174.51 195.658   1
   0   4  14 2866.56 184.490   1
   0   4  11 539.176 80.0922   1
  -4   0  11 329.310 64.4043   1
   0   4   8 75472.4 1294.77   1
  -4   0   8 75102.6 1230.43   1
   0   4   5 101.619 40.8785   1
  -4   4  -2 377970. 5174.11   1
  -4   4   1 1029.30 95.0893   1
  -4   4   4 115223. 1781.91   1
  -4   4   7 273.977 54.3525   1
  -4   4  10 15020.5 435.317   1
   4   0  10 14109.6 266.794   1
   4   0  13 178.771 30.6874   1
  -4   4  13 186.799 52.7193   1
  -4   4  16 79206.9 1422.98   1
   4   0  16 75893.7 1195.92   1
   4   0  19 398.746 61.3449   1
  -4   4  19 382.419 84.3179   1
   4   0  22 56589.5 1037.41   1
  -4   4  22 57257.3 1216.83   1
  -4   4  25 92.5222 48.6019   1
   4   0  25 107.929 44.0431   1
  -4   4  28 600.112 117.960   1
   4   0  28 741.748 101.123   1
  -4   4  31 123.840 68.6528   1
   4   0  31 151.575 53.9660   1
  -4   4  34 14468.2 627.793   1
  -4   4  37 18.4852 56.5521   1
   4   0  37 171.692 39.4466   4
  -4   4  37 149.115 40.3270   4
   4   0  37 84.7003 42.1578   3
   0  -4  37 91.3329 40.7666   8
  -4   4  40 24104.8 908.735   1
   4   0  40 24621.6 510.402   4
  -4   4  40 23346.9 505.909   4
   0  -4  40 22761.6 568.158   8
  -4   4  43-19.9371 68.1429   1
   4   0  43 80.6546 36.2419   4
  -4   4  43 131.488 44.9186   4
   0  -4  43 126.021 55.5526   8
  -4   4  46 2939.11 330.833   1
  -4   4  46 2996.53 162.299   4
  -4   4  46 3182.32 179.738   8
   0  -4  46 3081.28 194.577   8
  -4   4  49 43.1602 75.8528   1
  -4   4  49 53.8576 38.4560   4
  -4   4  49 59.1175 38.7600   8
   0  -4  49 152.780 57.5083   8
  -4   4  52 2609.92 331.176   1
  -4   4  52 2529.80 157.963   4
   0  -4  52 2217.11 176.485   8
  -4   4  52 2323.76 170.183   8
  -4   4  55 33.7569 45.7152   4
  -4   4  55-9.74995 44.6518   8
   0  -4  55-88.7811 67.3391   8
  -4   4  58 3056.32 181.929   4
  -4   4  58 2761.22 203.481   8
   0  -4  58 2881.95 215.109   8
   4   0  58 3064.70 199.033   8
  -4   4  61 26.9865 68.8870   8
   4   0  61 66.1901 61.6268   8
   0  -4  64 35.2543 43.2707   5
   4   0  64 170.034 71.2118   8
  -4   4  64 63.9404 62.5872   8
   0  -4  67 11.0231 41.6829   5
   4   0  67-38.0398 62.9300   8
  -4   4  67-57.6293 67.2248   8
   4   0  70 75.2735 43.9017   5
   0  -4  70 61.6642 48.3060   5
   0  -4  70 102.768 50.1217  12
   4   0  70 187.099 66.1323   8
  -4   4  70 103.263 61.8441   8
   4   0  73 48.8440 38.0417   5
   0  -4  73-18.4367 35.6490   5
   4   0  73-1.74323 46.5957   8
   4   0  76 382.631 64.6019   5
   0  -4  76 318.544 55.2858   5
   4   0  79 44.2050 35.0309   5
   5  -3  80-16.0183 26.1521   5
   2   3  80 4.08094 25.2664   5
   2   3  80 31.9068 38.0345   8
  -3  -2  77 101.499 36.5842   5
   5  -3  77 164.041 47.1629   5
   2   3  77 163.354 46.9525   5
   3  -5  77 191.797 50.5154   5
   2   3  77 282.302 62.7007   8
   3  -5  74 27.4469 34.3671   5
  -3  -2  74 26.3995 31.5191   5
   5  -3  74-9.07566 38.2159   5
   2   3  74 138.396 60.2763   8
   5  -3  74 48.8995 54.3494   8
  -2   5  74-45.6361 53.5539   8
   3  -5  71-55.9434 45.3025   5
  -3  -2  71-3.18555 37.7695   5
   5  -3  71-0.39952 43.8826   5
   2   3  71 66.0913 50.6485   8
   5  -3  71-37.6190 57.6194   8
  -2   5  71-39.7657 59.6888   8
   5  -3  68 322.806 69.1556   5
   3  -5  68 415.652 76.4012   5
   3  -5  68 387.190 74.6071  12
   2   3  68 428.366 83.6420   8
   5  -3  68 409.208 91.6124   8
  -2   5  68 436.530 92.4388   8
   3  -5  65 1531.02 139.092   5
   5  -3  65 1559.33 142.643   5
   3  -5  65 1899.23 147.201  12
   5  -3  65 1969.80 168.834   8
  -2   5  65 1736.57 159.733   8
   2   3  65 1773.92 154.618   8
   3  -5  65 1786.47 165.758   8
   5  -3  62 953.724 119.929   5
   3  -5  62 922.186 108.796   5
  -2   5  62 1037.91 112.471   4
   3  -5  62 983.456 117.645  12
   5  -3  62 1045.98 129.545   8
   2   3  62 904.435 114.379   8
  -5   2  62 972.253 128.304   8
  -2   5  62 982.253 122.333   8
   3  -5  62 940.557 125.704   8
  -2   5  59 6909.93 280.609   4
   3  -5  59 6098.63 276.659   5
   3  -5  59 6255.23 285.643  12
  -5   2  59 5985.16 304.040   8
  -2   5  59 6493.40 295.131   8
   5  -3  59 6552.26 305.296   8
   3  -5  59 6339.20 307.846   8
  -2   5  56 965.994 199.577   1
  -2   5  56 974.087 107.717   4
   2   3  56 1014.52 110.754   4
  -3  -2  56 976.343 131.708   8
   3  -5  56 1170.64 137.602   8
  -5   2  56 981.410 123.801   8
   5  -3  56 1002.77 122.367   8
  -2   5  53 500.692 154.563   1
  -2   5  53 607.088 86.7129   4
   2   3  53 672.534 86.7929   4
  -3  -2  53 689.454 107.432   8
   5  -3  53 556.246 86.8710   8
  -5   2  53 562.384 96.0682   8
   3  -5  53 643.863 105.155   8
  -2   5  50 4538.21 425.725   1
  -2   5  50 4377.58 208.806   4
  -5   2  50 4449.02 202.877   4
   2   3  50 4277.39 205.582   4
  -5   2  50 4373.37 238.676   8
   3  -5  50 4187.31 237.056   8
  -3  -2  50 4150.54 241.372   8
   5  -3  50 4405.12 224.047   8
  -5   2  47 8342.69 281.006   4
  -2   5  47 8636.16 295.317   4
   2   3  47 8670.16 294.176   4
   2   3  47 8166.96 508.629   1
  -2   5  47 8847.68 578.923   1
   5  -3  47 8811.23 295.979  12
  -3  -2  47 8719.53 342.008   8
   3  -5  47 8154.70 323.757   8
  -5   2  47 7235.80 309.532   8
   2   3  44 1061.16 99.3366   4
  -5   2  44 1153.05 96.3652   4
  -2   5  44 1082.94 99.1240   4
  -2   5  44 1256.33 208.244   1
  -5   2  44 1237.26 212.026   1
   2   3  44 1007.87 176.857   1
   5  -3  44 1007.73 99.6657  12
  -3  -2  44 1017.89 114.402   8
  -5   2  44 888.141 106.123   8
   3  -5  44 1138.00 118.366   8
  -2   5  41 28568.7 575.451   4
   2   3  41 26814.3 582.906   3
  -5   2  41 25730.7 541.199   4
   2   3  41 26931.7 558.902   4
  -5   2  41 26680.5 974.864   1
  -2   5  41 27264.3 967.323   1
   2   3  41 27911.8 915.861   1
   5  -3  41 27337.2 573.799  12
   3  -5  41 25709.0 600.886   8
  -3  -2  41 26499.0 627.288   8
  -5   2  41 26226.9 605.761   8
   2   3  38 34424.9 995.020   1
  -5   2  38 31954.1 1047.03   1
  -2   5  38 33950.1 1053.12   1
  -5   2  38 32875.4 619.962   4
   2   3  38 34484.7 642.651   4
   2   3  38 32393.8 659.438   3
  -2   5  38 33875.1 662.040   7
   3  -5  38 33761.3 688.292   8
  -3  -2  38 33788.4 714.998   8
  -2   5  35 1576.81 203.488   1
   2   3  35 1597.78 191.705   1
  -5   2  35 1583.76 210.819   1
  -5   2  32 3389.87 287.684   1
   2   3  32 3003.61 246.800   1
  -2   5  32 3354.13 281.794   1
  -2   5  29 116270. 2166.23   1
  -5   2  29 118900. 2208.17   1
   2   3  29 115399. 2053.96   1
  -2   5  26 14408.0 554.084   1
  -5   2  26 14245.9 556.248   1
   2   3  26 14533.5 503.856   1
  -5   2  23 46609.2 1073.91   1
   2   3  23 48058.0 1007.65   1
  -2   5  23 47012.8 1090.75   1
  -2   5  20 69328.2 1363.69   1
   2   3  20 67842.8 1265.82   1
  -5   2  20 67514.9 1330.27   1
  -2   5  17 65763.5 1279.75   1
   2   3  17 64832.0 1182.71   1
  -5   2  17 65704.0 1251.26   1
   2   3  14 10654.5 341.908   1
  -2   5  14 11326.3 405.253   1
  -5   2  14 10716.4 373.961   1
  -5   2  11 273074. 3909.78   1
   2   3  11 274692. 3861.10   1
  -2   5  11 281990. 3999.87   1
  -5   2   8 25631.1 567.583   1
   2   3   8 27179.3 578.972   1
  -2   5   8 27772.5 663.214   1
   2   3   5 22607.4 508.830   1
  -2   5   5 22818.2 587.847   1
  -5   3  -5 22961.7 425.167   1
  -5   2   5 22158.1 471.211   1
  -5   2   2 111568. 1686.84   1
  -5   3  -2 115253. 1689.87   1
  -3   5   1 8170.25 317.699   1
  -5   2  -1 8166.70 187.086   1
  -5   3   1 7797.74 230.110   1
  -3   5   4 12104.9 402.001   1
  -5   3   4 12194.0 324.937   1
   3   2   7 84458.0 1293.95   1
  -3   5   7 85821.8 1461.74   1
  -5   3   7 83711.0 1364.86   1
  -3   5  10 3958.25 225.581   1
   3   2  10 4370.20 171.543   1
  -5   3  10 4177.44 207.901   1
  -5   3  13 132661. 2098.84   1
   3   2  13 132919. 1969.45   1
  -3   5  13 133693. 2146.42   1
  -5   3  16 40593.5 896.979   1
   3   2  16 40176.5 782.440   1
  -3   5  16 41409.3 927.962   1
  -5   3  19 4067.71 256.523   1
   3   2  19 4279.23 213.597   1
  -3   5  19 4319.27 265.839   1
  -5   3  22 768.291 115.056   1
   3   2  22 783.416 102.236   1
  -3   5  22 665.897 112.133   1
  -5   3  25 71711.4 1462.64   1
   3   2  25 70345.5 1323.60   1
  -3   5  25 71441.6 1477.47   1
  -3   5  28 410.636 102.396   1
  -5   3  28 362.710 97.0997   1
   3   2  28 313.724 80.4409   1
   3   2  31 61402.3 1288.53   1
  -5   3  31 64041.7 1442.50   1
  -3   5  31 60587.5 1419.30   1
  -5   3  34 20339.5 769.620   1
  -3   5  34 19041.2 734.866   1
   3   2  34 19944.6 670.094   1
   3   2  37 9589.44 465.007   1
  -3   5  37 9216.04 523.440   1
  -5   3  37 10182.9 552.769   1
   3   2  37 9699.16 276.199   4
   3   2  37 9572.06 292.776   3
  -3   5  37 9750.77 291.560   7
  -2  -3  37 9082.69 319.054   8
   2  -5  37 8711.76 305.240   8
   3   2  40 7556.61 432.619   1
  -3   5  40 7164.72 475.689   1
  -5   3  40 7980.25 509.797   1
  -5   3  40 7495.33 243.161   4
   3   2  40 7676.91 267.538   3
   3   2  40 7576.13 251.915   4
  -3   5  40 7339.37 252.604   4
  -2  -3  40 8069.00 303.273   8
   2  -5  40 7419.37 285.274   8
  -5   3  40 7555.42 274.347   8
  -5   3  43 31894.7 1114.71   1
   3   2  43 32060.3 981.570   1
  -3   5  43 31860.5 1105.10   1
   3   2  43 31612.7 635.365   4
  -3   5  43 31496.7 638.711   4
  -5   3  43 30874.4 621.889   4
  -5   3  43 31348.1 677.774   8
   2  -5  43 31965.2 702.502   8
  -2  -3  43 31792.5 712.710   8
  -5   3  46 411.366 135.324   1
  -3   5  46 592.657 164.051   1
   3   2  46 393.447 64.1775   4
  -3   5  46 428.920 68.1014   4
  -5   3  46 496.600 68.2434   4
  -2  -3  46 319.394 72.3320   8
  -5   3  46 279.968 60.4011   8
   2  -5  46 239.785 66.6887   8
  -3   5  49 4562.95 424.336   1
  -3   5  49 4192.68 202.251   4
  -5   3  49 4170.36 198.987   4
   3   2  49 3832.04 193.531   4
  -2  -3  49 4063.34 232.655   8
   2  -5  49 4257.36 236.473   8
  -3   5  52 3476.85 385.579   1
   3   2  52 3157.30 179.144   4
  -3   5  52 3142.23 179.486   4
  -5   3  52 3067.83 171.937   4
   2  -5  52 3051.72 205.031   8
  -2  -3  52 3031.59 207.261   8
  -5   3  52 2769.42 197.018   8
  -3   5  55 3623.64 405.062   1
  -3   5  55 3701.88 199.599   4
  -5   3  55 3660.09 193.985   4
   5  -2  55 3708.45 212.822   8
  -2  -3  55 3542.34 233.825   8
  -5   3  55 3459.74 224.280   8
  -3   5  55 3511.85 209.679   8
   2  -5  55 3662.63 229.381   8
  -3   5  58 166.246 59.6620   4
   5  -2  58 142.359 66.6553   8
   2  -5  58 85.5635 63.5318   8
  -5   3  58 64.2346 58.6371   8
  -3   5  58 74.7850 70.2492   8
   2  -5  61 3863.91 216.102   5
  -3   5  61 3866.17 208.315   4
   5  -2  61 3873.17 235.619   8
   2  -5  61 3806.14 243.004   8
  -5   3  61 3882.18 243.586   8
  -3   5  61 3649.10 229.457   8
   3   2  61 4027.67 228.866   8
   2  -5  64 133.866 57.3162   5
   5  -2  64 160.543 63.5296   5
   2  -5  64 157.668 63.9562  12
   3   2  64 131.869 62.4996   8
  -3   5  64 86.2138 61.2138   8
   5  -2  64 82.5917 56.9007   8
  -5   3  64 106.486 69.0573   8
   2  -5  67 825.740 102.157   5
   5  -2  67 875.466 105.090   5
  -2  -3  67 669.497 90.8981   5
   2  -5  67 877.374 103.303  12
   3   2  67 1125.29 123.605   8
  -3   5  67 848.617 118.121   8
   5  -2  67 982.497 122.060   8
   2  -5  70-25.4761 47.1308   5
  -2  -3  70 67.7425 40.0677   5
   5  -2  70 29.9102 38.7930   5
   2  -5  70 118.220 49.2568  12
   3   2  70-31.1277 60.2032   8
   5  -2  70 91.1464 57.8015   8
  -3   5  70 150.125 68.3324   8
   3   2  73 12.2529 37.1707   5
   5  -2  73-8.81403 38.0877   5
  -2  -3  73 43.7874 40.4941   5
   2  -5  73 15.1653 38.4767   5
  -3   5  73 25.4343 48.7973   8
   3   2  73 47.4540 52.8838   8
   5  -2  73 77.1809 53.4221   8
   2  -5  76 165.300 47.0307   5
   3   2  76 205.355 52.3969   5
   5  -2  76 213.396 53.5281   5
  -2  -3  76 146.081 45.1222   5
   3   2  76 287.636 65.0530   8
   5  -2  76 211.115 60.1823   8
   5  -2  79 88.1186 40.7125   5
   3   2  79 90.8512 39.8126   5
  -5   3  79 62.3999 34.2473   5
   2  -5  79 116.361 37.1778   5
   3   2  79 170.562 46.8496   8
   1   4  78 62.9257 35.6538   5
   4  -5  78 85.3863 34.8318   5
  -5   1  78 25.7085 26.6600   5
   5  -4  78 40.2231 33.1533   5
  -1   5  78 46.4812 41.7148   8
   1   4  78 99.9320 45.6049   8
   4  -5  75 250.649 55.7122   5
  -4  -1  75 132.380 43.8940   5
   5  -4  75 189.328 52.0756   5
  -1   5  75 270.483 68.3499   8
  -4  -1  72 25.7804 35.7273   5
   5  -4  72 80.3030 49.1699   5
   4  -5  72 103.795 47.0498   5
   1   4  72 129.023 61.0837   8
  -1   5  72 137.293 65.9838   8
   5  -4  72 112.657 60.5326   8
   4  -5  69 122.081 49.1227   5
   5  -4  69 193.312 61.2827   5
   1   4  69 275.268 79.0057   8
   5  -4  69 142.002 66.8133   8
  -1   5  69 185.589 74.2299   8
   5  -4  66 609.961 89.1258   5
   4  -5  66 665.841 94.8534   5
   5  -4  66 747.039 110.307   8
  -1   5  66 740.249 106.308   8
   4  -5  66 710.063 115.047   8
   1   4  66 728.603 103.330   8
   5  -4  63 1447.57 137.569   5
   4  -5  63 1162.86 122.919   5
   4  -5  63 1417.44 132.317  12
   4  -5  63 1654.01 162.190   8
   5  -4  63 1542.52 153.068   8
   1   4  63 1538.13 141.624   8
  -1   5  63 1422.25 142.607   8
  -1   5  60 968.887 111.074   4
   4  -5  60 825.757 103.785   5
   5  -4  60 841.524 112.493   5
   4  -5  60 816.053 109.132  12
   5  -4  60 865.874 118.243   8
   4  -5  60 888.639 127.023   8
  -1   5  60 1011.23 121.590   8
   1   4  57 1697.09 139.697   4
  -1   5  57 1769.27 142.331   4
   4  -5  57 1499.93 140.335   5
   4  -5  57 1654.04 142.724  12
   5  -4  57 1682.16 158.681   8
  -5   1  57 1589.95 162.655   8
   4  -5  57 1586.88 153.541   8
  -1   5  54 871.507 104.617   4
   1   4  54 811.085 99.6556   4
  -1   5  54 911.332 193.161   1
   5  -4  54 659.851 86.1634  12
   4  -5  54 656.356 92.1138  12
   4  -5  54 900.776 120.938   8
  -5   1  54 847.762 116.681   8
   5  -4  54 823.848 117.935   8
  -4  -1  54 749.540 112.041   8
   1   4  51 1935.52 138.511   4
  -1   5  51 1826.55 138.120   4
  -1   5  51 1751.65 270.331   1
   1   4  51 1434.34 230.944   1
   5  -4  51 1871.63 141.579  12
   4  -5  51 1828.32 151.298   8
  -4  -1  51 1785.50 160.444   8
  -5   1  51 1925.85 158.861   8
   5  -4  51 1835.95 150.732   8
   1   4  48 12218.6 361.066   4
  -1   5  48 11789.2 358.958   4
   1   4  48 11323.3 631.581   1
  -1   5  48 12200.2 684.512   1
   5  -4  48 12752.3 376.821  12
  -5   1  48 11471.3 403.227   8
   5  -4  48 11975.7 380.585   8
  -4  -1  48 11375.5 406.517   8
   4  -5  48 11788.1 394.521   8
  -1   5  45 17090.4 434.771   4
   1   4  45 17335.4 434.092   4
  -5   1  45 16400.9 415.681   4
  -1   5  45 17674.4 796.778   1
   1   4  45 16716.0 750.120   1
   5  -4  45 18075.5 455.717  12
  -5   1  45 16546.0 486.572   8
  -4  -1  45 16061.1 484.989   8
   4  -5  45 16592.4 464.002   8
   5  -4  45 16849.4 450.268   8
  -1   5  42 300.570 107.068   1
   1   4  42 473.162 135.370   1
  -1   5  42 428.271 65.1491   4
   1   4  42 311.160 62.3063   3
  -5   1  42 278.707 54.5686   4
   1   4  42 301.771 58.8944   4
  -5   1  42 395.581 72.3247   8
   4  -5  42 412.322 71.5312   8
   5  -4  42 353.140 64.6961   8
  -4  -1  42 399.748 74.4928   8
   1   4  39 3781.30 318.756   1
  -1   5  39 4107.13 344.273   1
  -5   1  39 3934.43 167.437   4
   1   4  39 4271.59 181.166   4
   1   4  39 3794.21 183.703   3
  -1   5  39 3867.55 186.585   3
   4  -5  39 4218.07 196.220   8
  -4  -1  39 3953.80 210.597   8
  -5   1  39 3839.76 203.790   8
  -5   1  36 17703.4 724.323   1
   1   4  36 17955.7 686.994   1
  -1   5  36 18656.7 729.342   1
   1   4  36 18414.8 435.671   3
   1   4  36 18215.0 421.316   4
  -1   5  36 18721.6 435.697   7
   4  -5  36 19394.2 450.282   8
  -1   5  33 12399.3 563.278   1
  -5   1  33 12427.2 572.163   1
   1   4  33 11753.9 523.495   1
  -5   1  30 19006.8 690.712   1
  -1   5  30 18171.8 662.307   1
   1   4  30 18849.2 650.731   1
   1   4  27 43689.5 1036.67   1
  -5   1  27 45380.1 1099.44   1
  -1   5  27 43435.2 1078.41   1
   1   4  24 3297.91 232.733   1
  -5   1  24 3307.12 247.819   1
  -1   5  24 3069.13 244.207   1
  -1   5  21 12568.8 473.990   1
   1   4  21 11723.1 437.905   1
  -5   1  21 12610.0 475.652   1
  -1   5  18 1970.40 177.801   1
  -5   1  18 2294.82 187.261   1
   1   4  18 1825.74 156.357   1
   1   4  15 24726.8 617.700   1
  -1   5  15 25887.5 668.470   1
  -5   1  15 25749.7 657.117   1
  -1   5  12 149221. 2384.46   1
   1   4  12 149284. 2324.15   1
  -1   5   9 2559.81 182.209   1
   1   4   9 2765.56 174.408   1
  -1   5   6 89707.1 1520.38   1
  -5   1   6 88584.1 1385.65   1
   1   4   6 87722.8 1463.57   1
  -5   1   3 5838.48 189.737   1
  -1   5   3 6003.95 274.072   1
  -5   4  -3 5873.04 217.031   1
  -5   4   0 3720.37 174.108   1
  -4   5   0 4032.18 216.671   1
  -4   5   3 19688.5 522.402   1
  -5   4   3 19229.5 464.479   1
  -4   5   6 47136.5 939.822   1
   4   1   6 47635.7 734.313   1
  -5   4   6 46634.3 890.001   1
  -5   4   9 70855.2 1258.45   1
   4   1   9 70661.8 1052.67   1
  -4   5   9 72952.4 1292.94   1
   4   1  12 5690.15 182.035   1
  -5   4  12 5532.44 268.922   1
  -4   5  12 5778.95 280.264   1
  -5   4  15 896.957 116.168   1
   4   1  15 611.094 65.0482   1
  -4   5  15 767.239 113.071   1
   4   1  18 59391.1 1023.66   1
  -4   5  18 59630.5 1234.56   1
  -5   4  18 61144.9 1223.24   1
   4   1  21 25777.6 590.426   1
  -5   4  21 26515.2 739.612   1
  -4   5  21 25494.3 740.550   1
  -5   4  24 36651.1 939.074   1
  -4   5  24 36479.0 946.452   1
   4   1  24 34675.8 764.434   1
  -5   4  27 34357.3 950.738   1
  -4   5  27 34349.4 954.131   1
   4   1  27 34608.5 799.799   1
   4   1  30 11499.8 438.920   1
  -5   4  30 11114.6 530.668   1
  -4   5  30 11238.1 525.122   1
  -4   5  33 379.009 113.285   1
   4   1  33 298.208 77.4395   1
  -5   4  33 261.965 86.0700   1
   4   1  36 38696.9 987.714   1
  -5   4  36 38591.5 1147.28   1
  -4   5  36 38816.3 1147.57   1
   4   1  36 40047.4 743.599   3
  -1  -4  36 41757.3 802.135   8
   1  -5  36 39811.9 782.055   8
  -4   5  36 40222.9 735.262   7
  -5   4  39 14800.7 693.453   1
  -4   5  39 13069.0 645.357   1
   4   1  39 13809.4 556.237   1
   4   1  39 13109.6 364.150   3
  -4   5  39 13044.6 347.450   4
  -5   4  39 12732.7 337.940   4
   4   1  39 13080.3 344.193   4
  -1  -4  39 12896.2 401.062   8
  -5   4  39 12977.8 359.584   8
   1  -5  39 13540.4 397.473   8
  -5   4  42 4188.91 376.842   1
  -4   5  42 3873.69 362.485   1
   4   1  42 3797.40 178.143   4
  -5   4  42 3930.69 177.464   4
  -4   5  42 3731.99 178.023   4
   1  -5  42 4330.21 217.410   8
  -1  -4  42 4021.72 214.989   8
  -5   4  42 3999.20 193.716   8
  -5   4  45 12213.5 685.958   1
  -4   5  45 12223.1 686.037   1
  -4   5  45 11940.4 345.805   4
  -5   4  45 11815.7 340.043   4
   4   1  45 11788.5 343.153   4
  -5   4  45 11161.4 363.509   8
  -1  -4  45 12009.7 400.720   8
   1  -5  45 11716.1 394.401   8
  -5   4  48 245.039 108.219   1
  -4   5  48 197.948 105.167   1
  -4   5  48 184.833 49.4998   4
   4   1  48 190.959 49.0065   4
  -5   4  48 143.213 46.3793   4
  -5   4  48 103.789 38.2056   8
  -1  -4  48 221.019 68.0724   8
   1  -5  48 348.902 80.0758   8
  -4   5  51 1151.99 222.966   1
  -5   4  51 781.863 185.024   1
  -4   5  51 972.277 101.427   4
  -5   4  51 945.480 98.3302   4
  -4   5  51 1067.36 112.502   8
  -5   4  51 895.368 109.007   8
  -1  -4  51 1169.41 130.999   8
   1  -5  51 788.890 105.264   8
  -4   5  54 2273.51 314.039   1
  -5   4  54 2104.17 148.497   4
  -4   5  54 2394.99 158.520   4
   1  -5  54 2218.17 183.988   8
  -4   5  54 2105.95 164.371   8
  -5   4  54 2114.89 172.650   8
  -1  -4  54 2297.45 185.813   8
  -5   4  57 1529.88 129.907   4
  -4   5  57 1508.62 131.263   4
  -5   4  57 1484.76 147.365   8
   5  -1  57 1574.78 145.095   8
  -4   5  57 1353.13 135.469   8
   1  -5  57 1544.71 155.159   8
   1  -5  60 323.605 72.6430   5
  -4   5  60 505.377 87.4660   4
  -5   4  60 482.835 89.9680   8
  -4   5  60 342.549 81.1914   8
   4   1  60 510.022 92.0405   8
   5  -1  60 527.704 97.2753   8
   1  -5  63 1034.59 112.362   5
  -5   4  63 1237.76 141.371   8
   5  -1  63 1316.52 138.815   8
   4   1  63 1392.00 141.393   8
  -4   5  63 1163.94 136.345   8
   5  -1  66 285.268 72.0759   5
  -1  -4  66 330.228 66.5447   5
   1  -5  66 308.620 68.1080   5
   1  -5  66 330.643 75.6598  12
  -4   5  66 377.724 87.4639   8
  -5   4  66 417.201 90.7586   8
   4   1  66 400.090 89.0450   8
   5  -1  66 356.266 90.1797   8
  -1  -4  69 96.0073 43.1579   5
   1  -5  69 63.9010 45.3906   5
   5  -1  69 191.447 57.7539   5
   1  -5  69 196.415 63.5010  12
   5  -1  69 246.012 79.2608   8
  -4   5  69 38.3722 50.3043   8
   4   1  69 325.709 85.1170   8
   1  -5  72 253.305 58.2322   5
  -1  -4  72 387.158 64.5605   5
   5  -1  72 422.235 74.5109   5
   4   1  72 384.221 70.7411   5
   1  -5  72 330.683 60.3664  12
  -1  -4  72 427.587 71.6738  12
  -4   5  72 407.983 81.8288   8
   5  -1  72 550.832 90.0337   8
   4   1  72 381.974 78.5249   8
  -1  -4  75 184.923 47.4154   5
   4   1  75 188.680 49.2604   5
   5  -1  75 235.881 55.0395   5
   1  -5  75 207.285 49.7171   5
   5  -1  75 337.064 68.8164   8
   4   1  75 351.596 71.8932   8
   5  -1  78 170.089 45.3547   5
   1  -5  78 125.707 37.7984   5
   4   1  78 125.320 41.4436   5
   5  -1  78 54.8134 43.3589   8
   4   1  78 244.444 59.1896   8
   5  -5  79 11.0617 27.9670   5
   0   5  79 25.2490 30.7998   5
   0   5  79 34.7333 38.4681   8
  -5   0  76-18.3603 26.1419   5
   5  -5  76 74.6440 35.7115   5
   0   5  76-15.6344 42.0850   8
  -5   0  73-45.8343 36.8308   5
   5  -5  73 59.7366 45.7618   5
   0   5  73 60.5333 51.3043   8
   5  -5  70 741.774 95.5713   5
   0   5  70 776.733 109.140   8
   5  -5  67-25.3388 50.1448   5
   0   5  67 45.0032 55.4198   8
   5  -5  67 33.9616 53.0470   8
   5  -5  64 2342.58 169.686   5
   5  -5  64 2289.88 183.062   8
   0   5  64 2373.45 184.323   8
   5  -5  61 50.7282 51.3338   5
   0   5  61 56.6265 47.9514   4
   5  -5  61 22.1755 45.5276  12
   5  -5  61 25.6967 56.7602   8
   0   5  61-16.3729 55.8727   8
   5  -5  58 227.300 68.4846   5
   0   5  58 288.445 72.2050   4
   5  -5  58 298.655 74.1046  12
   5  -5  58 254.438 83.3092   8
   5  -5  55 57.4982 40.2485   5
   0   5  55 44.9169 47.3653   4
   0   5  55-49.9073 77.4738   1
   5  -5  55-28.1842 41.7926  12
   5  -5  55 45.6617 55.1874   8
   0   5  52 2035.76 146.866   4
   0   5  52 1975.06 271.373   1
   5  -5  52 2143.68 157.029  12
  -5   0  52 2015.70 169.310   8
   5  -5  52 1934.60 160.159   8
   0   5  49 80.6120 43.4343   4
   0   5  49-42.6891 55.6376   1
   5  -5  49 38.4836 38.3570  12
  -5   0  49 78.8765 51.7043   8
   5  -5  49 34.9451 44.6642   8
   0   5  46 1506.90 117.321   4
   0   5  46 1364.84 219.552   1
   5  -5  46 1366.08 120.619  12
   5  -5  46 1336.68 120.649   8
  -5   0  46 1467.96 140.547   8
   0   5  43 32.7744 58.5797   1
   0   5  43 64.9250 33.7331   3
   0   5  43 84.1878 37.4863   4
   5  -5  43 68.7989 41.8333   8
  -5   0  43 75.0735 43.9133   8
   0   5  40 905.512 166.971   1
   0   5  40 512.751 72.7811   4
   0   5  40 563.060 76.8241   3
  -5   0  40 801.258 97.2326   8
   5  -5  40 799.997 86.8037   8
   0   5  37 21.9999 62.4839   1
   0   5  37 112.540 39.7931   3
   5  -5  37 15.5266 29.2030   8
  -5   0  37 11.2522 35.4199   8
   0   5  37 119.330 43.3277   7
   0   5  34 7582.17 434.399   1
   0   5  31 115.538 60.7214   1
   0   5  28 86894.6 1717.07   1
  -5   0  25 37.3027 51.5230   1
   0   5  25 104.420 57.3089   1
  -5   0  22 39780.2 954.769   1
   0   5  22 37282.6 921.406   1
   0   5  19 67.6516 49.0387   1
  -5   0  19 77.3897 33.9994   1
  -5   0  16 22740.8 618.456   1
   0   5  16 21123.2 607.876   1
   0   5  13 304.985 68.4106   1
  -5   0  13 219.186 58.5628   1
   0   5  10 307530. 4421.06   1
   0   5   7 521.741 80.7272   1
  -5   5  -4 110889. 1786.95   1
   0   5   4 112551. 1838.60   1
  -5   5  -1 42.8034 37.0398   1
  -5   5   2 70263.8 1236.47   1
  -5   5   5 303.792 63.3973   1
  -5   5   8 1238.07 120.993   1
   5   0  11 71.3118 13.7007   1
  -5   5  11 94.4274 36.4646   1
  -5   5  14 43003.5 958.233   1
   5   0  14 43440.2 690.197   1
   5   0  17 39.7794 20.9451   1
  -5   5  17 93.8877 45.6316   1
  -5   5  20 32495.4 844.145   1
   5   0  20 30707.9 620.342   1
  -5   5  23 81.3339 47.9795   1
   5   0  23 354.119 59.3130   1
   5   0  26 5152.01 244.212   1
  -5   5  26 4929.09 330.849   1
  -5   5  29 38.1606 54.1947   1
   5   0  29 63.9887 42.4451   1
  -5   5  32 964.953 157.882   1
  -5   5  35 95.0105 72.1254   1
   5   0  35 74.0165 34.8647   3
   0  -5  35 121.282 40.8260   8
  -5   5  38 13649.7 667.834   1
   5   0  38 13729.4 370.169   3
   5   0  38 13853.4 348.271   4
  -5   5  38 12872.4 343.681   4
   0  -5  38 14388.9 411.928   8
  -5   5  41 91.0343 59.0878   1
   5   0  41 98.6177 40.7800   4
  -5   5  41 43.8204 32.6398   4
   0  -5  41 70.5006 41.7671   8
  -5   5  44 8933.87 583.669   1
  -5   5  44 8506.83 280.783   4
  -5   5  44 8627.49 299.202   8
   0  -5  44 8475.61 332.896   8
  -5   5  47 28.3084 92.6563   1
  -5   5  47 5.36056 30.7111   4
   0  -5  47 20.6252 37.7970   8
  -5   5  47 87.2442 47.2727   8
  -5   5  50 1927.57 291.561   1
  -5   5  50 1995.26 139.967   4
   0  -5  50 2148.71 171.476   8
  -5   5  50 1978.59 150.218   8
  -5   5  53 4.74657 68.8081   1
  -5   5  53 103.990 43.5949   4
   0  -5  53 52.0814 54.4578   8
  -5   5  53-26.0562 43.6797   8
  -5   5  56 5250.74 236.878   4
  -5   5  56 4678.59 254.756   8
   0  -5  59 10.3051 44.2281   5
  -5   5  59-59.9290 52.0522   4
  -5   5  59 91.2453 58.2460   8
   5   0  59-31.2003 54.0638   8
   0  -5  62 24.5102 43.0358   5
  -5   5  62 29.5886 57.2124   8
   5   0  62 76.4714 63.8258   8
   5   0  65 29.8350 56.5292   8
  -5   5  65-46.8874 63.5560   8
   5   0  68 751.332 96.5082   5
   0  -5  68 934.654 100.331   5
   0  -5  68 889.342 109.509  12
  -5   5  68 1024.27 121.132   8
   5   0  68 809.956 111.301   8
   5   0  71 20.8710 46.0320   5
   0  -5  71 68.9035 43.8034   5
   0  -5  71 43.8854 43.2769  12
   5   0  71 17.5003 51.6570   8
   0  -5  74 423.270 65.6703   5
   5   0  74 560.509 77.4997   5
   0  -5  74 614.963 75.4765  12
   5   0  74 559.324 87.2782   8
   0  -5  77-37.5971 28.4305   5
   5   0  77-31.0806 30.9669   5
   5   0  80 21.7450 24.4374   5
  -6   3   0 18698.7 388.636   1
  -6   3   3 64648.3 1063.11   1
  -3   6   3 65818.1 1251.46   1
  -6   3  -3 66261.7 980.099   1
  -6   3  -6 110017. 1523.23   1
   3   3   6 106699. 1688.84   1
  -6   3   6 108053. 1691.05   1
  -6   3   9 185169. 2779.82   1
  -3   6   9 187953. 2937.93   1
  -6   3  -9 193109. 2572.60   1
   3   3   9 190203. 2743.96   1
  -3   6  12 77117.2 1427.61   1
   3   3  12 73771.9 1244.66   1
  -6   3  12 74627.1 1330.61   1
   3   3  15 74272.0 1279.59   1
  -6   3  15 76793.1 1394.67   1
  -3   6  15 76416.0 1444.92   1
   3   3  18 3742.38 206.397   1
  -3   6  18 3536.36 250.311   1
  -6   3  18 3845.20 244.666   1
   3   3  21 8668.54 340.783   1
  -6   3  21 8630.28 394.211   1
  -3   6  21 8426.18 408.379   1
  -3   6  24 6666.08 375.781   1
  -6   3  24 6746.38 366.857   1
   3   3  24 6334.92 305.032   1
  -6   3  27 62807.1 1390.65   1
   3   3  27 61754.6 1251.73   1
  -3   6  27 59910.1 1385.75   1
  -6   3  30 849.423 147.686   1
  -3   6  30 954.160 157.205   1
   3   3  30 620.767 109.133   1
  -3   6  33 7569.46 451.237   1
  -6   3  33 7697.16 462.216   1
   3   3  33 7198.64 381.877   1
  -6   3  36 26831.2 933.837   1
   3   3  36 24322.3 791.006   1
  -3   6  36 24618.5 889.127   1
   3   3  36 25172.2 517.459   4
   3   3  36 25551.8 538.976   3
  -3  -3  36 24658.7 597.819   8
  -3   6  36 27038.7 552.489   7
   3  -6  36 25669.0 574.508   8
   3   3  39 10111.1 499.129   1
  -3   6  39 9844.00 557.344   1
  -6   3  39 10586.5 586.391   1
   3   3  39 10010.0 306.935   3
   3   3  39 9693.40 285.122   4
  -6   3  39 8939.44 270.919   4
  -3   6  39 9687.49 301.695   7
   3  -6  39 9263.98 319.364   8
  -3  -3  39 9113.52 333.412   8
  -6   3  39 8330.68 302.880   8
  -6   3  42 2338.31 285.738   1
  -3   6  42 1871.44 254.560   1
   3   3  42 2443.68 254.306   1
  -6   3  42 2232.33 132.177   4
   3   3  42 2270.93 153.258   3
  -3   6  42 2094.58 134.318   4
   3   3  42 2270.01 139.280   4
   3  -6  42 2131.24 152.374   8
  -3  -3  42 1869.23 154.237   8
  -6   3  42 2055.11 154.049   8
  -3   6  45 25365.8 996.779   1
  -6   3  45 26147.1 1025.59   1
   3   3  45 25707.0 890.210   1
  -6   3  45 24875.8 536.848   4
   3   3  45 24053.5 571.114   3
  -3   6  45 24369.5 555.008   4
   3   3  45 24618.4 549.552   4
   3  -6  45 24788.6 612.636   8
  -6   3  45 24345.8 605.946   8
  -3  -3  45 24578.8 628.293   8
  -3   6  48 1080.81 222.183   1
  -3   6  48 1085.29 104.109   4
  -6   3  48 1117.72 100.648   4
   3   3  48 1161.40 104.142   4
  -3  -3  48 935.346 117.675   8
  -6   3  48 1011.31 112.727   8
   3  -6  48 1003.74 114.580   8
  -3   6  51 657.185 169.336   1
  -3   6  51 547.128 78.8884   4
  -6   3  51 515.322 73.2682   4
   3   3  51 517.709 76.4174   4
   6  -3  51 648.244 90.7174   8
   3  -6  51 561.253 94.7723   8
  -6   3  51 701.076 101.002   8
  -3   6  54 4482.96 448.295   1
   3  -6  54 4160.84 223.830   5
  -3   6  54 4525.59 222.220   4
   3   3  54 4427.94 217.987   4
  -6   3  54 4216.76 241.354   8
   6  -3  54 4639.57 240.316   8
   3  -6  54 4566.63 254.376   8
  -3   6  57 4030.87 429.078   1
   3  -6  57 3651.94 212.288   5
  -3   6  57 4007.53 211.604   4
  -6   3  57 3739.44 233.913   8
  -3   6  57 3725.87 221.841   8
   3  -6  57 3587.58 234.428   8
   6  -3  57 3948.92 225.981   8
   6  -3  60 218.532 69.4110   5
  -3   6  60 245.509 67.7042   4
   3  -6  60 243.354 68.2138   5
   3  -6  60 221.860 72.8865  12
   6  -3  60 160.738 72.3036   8
   3  -6  60 185.031 69.1670   8
  -3   6  60 280.708 77.3240   8
  -6   3  60 266.630 84.2457   8
   6  -3  63 1807.33 150.228   5
   3  -6  63 1715.43 147.234   5
  -3   6  63 1919.08 147.940   4
   3  -6  63 1790.35 149.947  12
   3   3  63 2025.45 161.658   8
  -3   6  63 1721.81 158.955   8
   6  -3  63 1890.38 168.263   8
  -3  -3  66 54.0933 45.6318   5
   3  -6  66-12.2280 44.9412   5
   6  -3  66 17.9164 40.3075   5
   3  -6  66 79.4093 58.6051  12
   3   3  66 107.920 58.9359   8
  -3   6  66 48.9263 56.8370   8
   6  -3  66 80.3535 64.5511   8
   6  -3  69 42.4108 49.6308   5
  -3  -3  69 39.0865 38.5670   5
   3  -6  69 102.527 49.8975   5
   3  -6  69 75.7490 47.0946  12
  -3   6  69 41.4724 48.4491   8
   6  -3  69 52.2570 53.6598   8
   3   3  69 98.2658 61.1984   8
   6  -3  72 278.981 63.9450   5
   3  -6  72 257.983 58.3022   5
  -3  -3  72 166.759 46.5266   5
   3   3  72 292.436 74.9815   8
   6  -3  72 232.159 61.8089   8
  -3   6  72 125.253 55.6603   8
   3  -6  75 242.406 52.6993   5
   3   3  75 108.229 43.6337   5
   6  -3  75 328.320 62.7355   5
   6  -3  75 200.146 60.2197   8
  -3   6  75 242.564 57.8989   8
   3   3  75 345.712 70.3128   8
   3  -6  78 3.98427 26.0534   5
  -6   3  78-23.2665 28.1787   5
   3   3  78 58.2798 33.4267   5
   6  -3  78-14.0743 29.0771   5
   3   3  78-36.9538 39.5574   8
   4  -6  79 140.644 39.0487   5
   2   4  79 118.246 37.1057   5
   6  -4  79 158.302 41.5905   5
   2   4  79 205.119 50.7990   8
   4  -6  76 76.6294 38.5443   5
   2   4  76 44.7151 34.5685   5
   6  -4  76 25.9501 32.5857   5
   2   4  76 20.8597 42.2443   8
  -2   6  76 10.8979 41.1568   8
  -4  -2  73 165.257 44.3834   5
   6  -4  73 151.896 50.4322   5
   4  -6  73 161.365 50.4958   5
   6  -4  73 302.244 72.9979   8
   2   4  73 250.358 66.3592   8
  -2   6  73 208.380 56.0568   8
   4  -6  70 703.380 91.2435   5
  -4  -2  70 701.404 82.2558   5
   6  -4  70 698.950 91.8285   5
  -2   6  70 763.684 112.375   8
   2   4  70 772.689 103.728   8
   6  -4  70 807.546 109.180   8
   6  -4  67 262.850 68.7714   5
   4  -6  67 151.223 55.9568   5
   4  -6  67 113.557 51.3653  12
   2   4  67 156.798 65.9544   8
   6  -4  67 100.794 66.1580   8
  -2   6  67 46.6268 55.4356   8
   6  -4  64 3017.47 191.494   5
  -2   6  64 3240.59 193.318   4
   4  -6  64 2829.73 188.229   5
   4  -6  64 3078.91 191.058  12
  -2   6  64 3083.69 205.520   8
   6  -4  64 3248.51 213.119   8
   2   4  64 3219.95 202.627   8
   4  -6  61 4352.82 235.343   5
   6  -4  61 4346.91 239.534   5
  -2   6  61 4911.70 237.656   4
   4  -6  61 4473.65 236.478  12
   6  -4  61 4965.76 266.985   8
   4  -6  61 4733.81 266.315   8
  -2   6  61 4699.44 251.590   8
   4  -6  58 358.929 79.6575   5
  -2   6  58 342.458 78.7983   4
   6  -4  58 214.068 64.5670   5
   2   4  58 234.229 64.0124   4
   4  -6  58 358.951 85.2258  12
   6  -4  58 299.409 84.9316   8
   4  -6  58 342.173 87.2270   8
   2   4  55 116.182 49.0243   4
   4  -6  55 180.392 58.5418   5
  -2   6  55 171.236 64.7610   4
   6  -4  55 166.291 61.1279   5
  -2   6  55 277.102 114.491   1
   4  -6  55 285.998 76.0245  12
   6  -4  55 113.473 58.1366   8
   4  -6  55 175.262 76.8385   8
  -6   2  55 158.906 65.0397   8
  -2   6  52 2739.34 341.906   1
   4  -6  52 2479.37 169.111   5
   2   4  52 2598.36 164.062   4
  -2   6  52 2583.43 165.556   4
  -6   2  52 2473.34 182.720   8
   6  -4  52 2635.80 178.680   8
   4  -6  52 2663.65 189.930   8
  -2   6  49 7730.83 287.697   4
   2   4  49 8063.83 290.076   4
   2   4  49 8310.76 523.181   1
  -2   6  49 8396.57 585.072   1
   6  -4  49 8560.97 295.909  12
   6  -4  49 8229.32 309.714   8
  -6   2  49 8242.63 333.324   8
   4  -6  49 7992.78 326.918   8
  -6   2  46 893.378 86.1564   4
  -2   6  46 1196.37 108.627   4
   2   4  46 1152.38 103.658   4
   2   4  46 1347.56 209.008   1
  -2   6  46 1107.06 204.154   1
   6  -4  46 1046.31 99.3130  12
   6  -4  46 1111.81 106.452   8
  -6   2  46 841.096 102.415   8
   4  -6  46 961.351 109.046   8
  -4  -2  46 892.714 113.341   8
  -6   2  43 32718.8 635.470   4
  -2   6  43 30768.4 656.443   4
   2   4  43 32755.4 653.578   4
   2   4  43 32570.2 681.701   3
   2   4  43 33675.3 1055.70   1
  -2   6  43 32777.1 1121.47   1
   6  -4  43 33471.4 676.979  12
  -6   2  43 32870.2 724.029   8
   4  -6  43 32263.0 708.457   8
  -4  -2  43 32823.2 740.561   8
   2   4  40 645.920 79.5500   3
   2   4  40 759.143 81.1348   4
  -2   6  40 496.919 72.0114   3
  -6   2  40 599.462 69.2093   4
   2   4  40 657.656 139.480   1
  -2   6  40 638.512 153.427   1
  -6   2  40 824.854 180.933   1
   6  -4  40 677.565 82.1134  12
  -4  -2  40 629.697 93.2559   8
   4  -6  40 548.730 77.3906   8
  -6   2  40 607.147 89.4070   8
  -2   6  40 584.604 75.2641   7
  -2   6  37 867.584 169.345   1
  -6   2  37 715.903 146.700   1
   2   4  37 807.832 146.398   1
   2   4  37 788.297 77.9067   4
  -2   6  37 695.479 77.4705   3
   2   4  37 784.365 80.9007   3
  -4  -2  37 688.552 93.0845   8
   4  -6  37 693.229 82.5318   8
  -2   6  37 610.040 76.5367   7
  -2   6  34 12145.9 581.057   1
  -6   2  34 12708.1 599.032   1
   2   4  34 12533.7 537.155   1
   2   4  34 12180.3 329.032   3
  -2   6  34 12688.5 342.708   7
   2   4  31 4613.73 304.591   1
  -6   2  31 4604.85 340.231   1
  -2   6  31 4527.97 336.077   1
  -2   6  28 31681.2 926.862   1
   2   4  28 31838.4 858.586   1
  -6   2  28 33654.9 949.211   1
  -6   2  25 10315.4 474.967   1
  -2   6  25 10406.1 473.204   1
   2   4  25 10116.8 424.354   1
  -6   2  22 16361.2 576.131   1
   2   4  22 16534.0 528.185   1
  -2   6  22 16149.1 583.108   1
  -6   2  19 729.520 110.048   1
  -2   6  19 679.742 115.225   1
   2   4  19 805.954 105.408   1
   2   4  16 114407. 1877.02   1
  -6   2  16 116694. 1939.07   1
  -2   6  16 114602. 1995.02   1
  -2   6  13 28675.9 742.229   1
  -6   2  13 27624.1 670.606   1
   2   4  13 28058.3 658.303   1
  -2   6  10 8396.01 372.947   1
   2   4  10 8634.89 324.059   1
  -6   2  10 8241.99 304.377   1
  -6   2   7 180241. 2627.24   1
  -6   4  -7 186197. 2575.97   1
  -2   6   7 184872. 2834.16   1
  -6   4  -4 135632. 1960.88   1
  -6   2   4 134230. 1963.22   1
  -2   6   4 134411. 2200.86   1
  -6   2   1 24964.1 464.084   1
  -4   6  -1 25033.9 653.493   1
  -6   4  -1 25499.1 526.515   1
  -6   2  -2 66578.7 941.489   1
  -4   6   2 63760.4 1246.25   1
  -6   4   2 66381.7 1107.94   1
  -4   6   5 110093. 1877.07   1
   4   2   5 111347. 1646.28   1
  -6   4   5 110200. 1734.39   1
  -4   6   8 568.687 94.5744   1
   4   2   8 628.303 64.3667   1
  -6   4   8 539.964 76.4864   1
   4   2  11 64903.6 1054.91   1
  -4   6  11 68077.4 1290.23   1
  -6   4  11 65127.9 1222.58   1
   4   2  14 28308.9 584.597   1
  -6   4  14 30310.2 736.113   1
  -4   6  14 29281.4 758.663   1
  -4   6  17 4910.33 292.970   1
   4   2  17 4430.53 202.121   1
  -6   4  17 4475.86 266.282   1
  -4   6  20 16987.6 593.129   1
   4   2  20 16925.8 461.260   1
  -6   4  20 16954.0 575.208   1
   4   2  23 61719.8 1170.38   1
  -4   6  23 63676.6 1384.65   1
   4   2  26 9682.95 375.001   1
  -4   6  26 10280.9 484.335   1
  -6   4  26 9596.06 464.240   1
  -4   6  29 42531.2 1139.20   1
  -6   4  29 44578.5 1148.95   1
   4   2  29 43411.3 972.550   1
  -4   6  32 693.781 144.411   1
  -6   4  32 678.691 132.089   1
   4   2  32 765.447 117.042   1
  -4   6  35 2154.28 247.185   1
   4   2  35 2306.82 214.499   1
  -6   4  35 2240.85 254.042   1
   4   2  35 2332.87 133.520   3
  -4   6  35 2172.45 132.508   7
  -2  -4  35 2182.83 147.829   8
   2  -6  35 1802.62 132.476   8
   4   2  38 17862.4 648.165   1
  -6   4  38 18416.6 799.440   1
  -4   6  38 17144.7 756.073   1
  -6   4  38 16944.0 403.385   4
   4   2  38 18069.6 437.972   3
   4   2  38 18017.8 413.233   4
  -2  -4  38 18113.0 487.112   8
   2  -6  38 17942.5 469.431   8
  -4   6  38 18258.5 438.022   7
  -4   6  41 17918.5 792.049   1
   4   2  41 18278.2 674.489   1
  -6   4  41 17866.6 807.144   1
   4   2  41 17098.8 418.803   4
   4   2  41 17285.2 444.738   3
  -6   4  41 17346.0 412.273   4
  -6   4  41 16750.8 448.840   8
  -2  -4  41 17270.7 492.729   8
   2  -6  41 17521.6 479.052   8
  -4   6  44 846.449 174.310   1
  -6   4  44 880.707 189.912   1
   4   2  44 941.072 89.9832   4
  -4   6  44 844.343 89.6274   4
   4   2  44 1035.41 103.460   3
  -6   4  44 1011.04 91.0768   4
   2  -6  44 1001.72 111.735   8
  -2  -4  44 920.912 110.842   8
  -6   4  44 868.601 100.550   8
  -6   4  47 8312.60 577.506   1
  -4   6  47 8879.13 603.085   1
   4   2  47 8402.46 285.910   4
  -6   4  47 8271.36 281.035   4
  -4   6  47 8586.32 294.622   4
  -2  -4  47 8023.66 337.800   8
   2  -6  47 8314.78 333.283   8
  -6   4  47 8164.08 317.658   8
  -6   4  50 1981.33 291.130   1
  -4   6  50 2239.32 311.261   1
  -4   6  50 1831.42 134.288   4
  -6   4  50 1786.60 129.640   4
   4   2  50 1715.96 129.633   4
   2  -6  50 1998.58 161.887   8
  -6   4  50 1855.24 154.080   8
  -4   6  53 746.836 195.934   1
   2  -6  53 679.696 91.7127   5
  -4   6  53 660.842 89.8357   4
  -6   4  53 576.878 82.0308   4
   2  -6  53 695.948 110.053   8
  -4   6  53 613.564 91.6600   8
  -6   4  53 670.443 97.6975   8
  -4   6  56 2382.62 334.769   1
   2  -6  56 2278.23 167.231   5
  -4   6  56 2376.51 165.065   4
  -6   4  56 2294.48 156.188   4
  -4   6  56 2333.78 173.163   8
  -6   4  56 2303.86 180.906   8
   2  -6  56 2434.76 197.617   8
   6  -2  56 2358.23 177.512   8
  -4   6  59 5969.08 260.306   4
   2  -6  59 5650.80 261.462   5
   6  -2  59 5917.64 280.366   8
  -4   6  59 5662.04 279.958   8
  -6   4  59 5731.45 289.013   8
  -4   6  62 802.042 100.599   4
   2  -6  62 667.812 95.4566   5
   6  -2  62 600.288 92.3723   5
  -6   4  62 590.420 106.330   8
   6  -2  62 772.332 112.227   8
   4   2  62 696.130 101.452   8
  -4   6  62 610.229 103.339   8
   6  -2  65 1767.49 146.791   5
  -2  -4  65 1543.13 127.560   5
   2  -6  65 1686.73 144.797   5
   2  -6  65 1771.44 152.032  12
   4   2  65 1934.41 158.066   8
  -4   6  65 1856.70 164.554   8
   6  -2  65 2077.14 169.272   8
   2  -6  68 161.213 55.9774   5
  -2  -4  68 185.186 53.3356   5
   6  -2  68 204.899 60.9557   5
   2  -6  68 177.566 55.8337  12
   6  -2  68 303.618 77.0804   8
   4   2  68 130.055 58.5586   8
  -4   6  68 177.087 68.4721   8
   2  -6  71 125.547 50.5955   5
  -2  -4  71 33.4913 33.5086   5
   6  -2  71 125.471 50.3635   5
   4   2  71 110.154 51.8438   5
   2  -6  71 143.207 57.9419  12
  -4   6  71 188.760 69.9977   8
   6  -2  71 144.416 66.5757   8
   4   2  71 118.089 63.0433   8
   6  -2  74 263.316 55.8334   5
   2  -6  74 185.376 40.6666   5
   4   2  74 301.046 60.8974   5
  -2  -4  74 222.918 47.1263   5
  -2  -4  74 185.210 52.6273  12
   4   2  74 484.880 86.1266   8
   6  -2  74 447.090 82.8039   8
   2  -6  77 152.159 40.2500   5
   4   2  77 214.366 47.8480   5
   6  -2  77 266.974 53.8183   5
   6  -2  77 357.787 68.8906   8
   4   2  77 231.674 57.2868   8
   6  -2  80 30.7926 28.2426   5
   4   2  80-30.4501 37.4247   8
   5  -6  77 37.8252 36.3756   5
   6  -5  77 66.8717 35.9095   5
   1   5  77-32.4356 42.9414   8
  -1   6  77 79.7960 45.2772   8
   5  -6  74-7.41045 35.6411   5
   6  -5  74-21.8484 38.2268   5
   1   5  74-7.79306 46.6200   8
  -1   6  74 70.3176 54.5300   8
  -5  -1  71 123.719 43.9377   5
   5  -6  71 139.317 54.7446   5
   6  -5  71 186.385 56.5388   5
  -1   6  71 153.340 66.3798   8
   1   5  71 211.976 67.4063   8
   6  -5  68 171.069 58.2136   5
   5  -6  68 191.758 57.3639   5
   1   5  68 188.207 62.7887   8
  -1   6  68 151.431 68.3434   8
   6  -5  68 151.784 67.7241   8
   6  -5  65 140.072 58.8264   5
   5  -6  65 163.364 65.2644   5
   5  -6  65 223.341 63.1031  12
   1   5  65 205.253 63.3005   8
   6  -5  65 124.805 64.4846   8
  -1   6  65 151.782 63.9232   8
   5  -6  65 201.661 78.3197   8
   5  -6  62 1740.36 149.184   5
  -1   6  62 2032.11 153.654   4
   6  -5  62 2056.56 161.355   5
   5  -6  62 1795.19 143.875  12
  -1   6  62 1851.93 159.218   8
   6  -5  62 1837.64 163.508   8
   5  -6  62 1997.78 172.783   8
   6  -5  59 1784.37 151.882   5
  -1   6  59 2098.87 157.086   4
   5  -6  59 2033.11 158.761   5
   1   5  59 1994.14 154.876   4
   5  -6  59 1773.11 148.334  12
   6  -5  59 2042.01 174.153   8
   5  -6  59 1961.24 173.150   8
   1   5  56 368.417 78.7248   4
  -1   6  56 367.939 76.6485   4
   6  -5  56 298.221 71.1374   5
   5  -6  56 434.834 79.8101   5
  -1   6  56 139.419 78.5638   1
   6  -5  56 402.941 73.9625  12
   5  -6  56 318.172 77.3981  12
   5  -6  56 322.971 84.6582   8
   6  -5  56 271.488 79.4433   8
   1   5  53 455.033 77.7325   4
   6  -5  53 444.542 80.6793   5
  -1   6  53 551.756 85.2179   4
   5  -6  53 523.293 87.8930   5
  -1   6  53 630.920 172.269   1
   6  -5  53 456.080 74.2828  12
   5  -6  53 441.654 81.6545  12
   6  -5  53 434.870 88.4026   8
   5  -6  53 476.459 97.4018   8
  -1   6  50 2145.10 147.149   4
   1   5  50 2002.58 143.080   4
   5  -6  50 1916.06 148.651   5
   6  -5  50 1904.16 149.015   5
  -1   6  50 1936.52 283.275   1
   1   5  50 1486.14 230.190   1
   5  -6  50 2224.60 161.726  12
   6  -5  50 2087.09 149.170  12
   5  -6  50 2113.66 164.518   8
   6  -5  50 2217.83 164.196   8
  -6   1  50 2061.44 171.041   8
   5  -6  47 5182.31 237.006   5
  -1   6  47 5347.73 229.255   4
   1   5  47 5156.76 222.519   4
   1   5  47 4889.38 414.144   1
  -1   6  47 5330.67 444.790   1
   6  -5  47 5035.01 229.246  12
   5  -6  47 5024.13 246.746   8
   6  -5  47 5081.60 236.940   8
  -5  -1  47 4950.56 257.955   8
   1   5  44 1099.99 105.312   3
   1   5  44 1164.37 102.486   4
  -1   6  44 1414.32 113.376   4
   1   5  44 1153.16 197.161   1
  -1   6  44 1110.76 198.050   1
   6  -5  44 1190.48 110.245  12
  -5  -1  44 907.297 111.930   8
   5  -6  44 1142.56 113.818   8
   6  -5  44 1002.82 102.381   8
  -6   1  44 1363.55 133.586   8
   1   5  41 4290.53 204.368   3
   1   5  41 4522.04 197.171   4
  -1   6  41 4226.70 204.713   3
  -6   1  41 4286.99 177.390   4
   1   5  41 4377.98 352.446   1
  -1   6  41 4558.75 377.672   1
   6  -5  41 4720.40 212.706  12
   5  -6  41 4291.17 211.602   8
  -5  -1  41 4386.18 227.388   8
   6  -5  41 4377.14 199.663   8
  -6   1  41 4270.58 225.427   8
  -6   1  38 2106.73 119.450   4
   1   5  38 2402.56 142.878   3
  -1   6  38 2393.50 144.105   3
   1   5  38 2425.42 136.387   4
  -1   6  38 2439.99 274.027   1
   1   5  38 2166.76 244.393   1
   6  -5  38 3079.10 164.594  12
  -1   6  38 2569.91 149.417   7
  -5  -1  38 2202.21 163.418   8
   5  -6  38 2801.62 161.911   8
  -6   1  38 2171.84 155.557   8
   6  -5  38 2733.76 152.135   8
  -1   6  35 1149.13 178.490   1
   1   5  35 1179.52 173.843   1
  -1   6  35 1206.55 96.7464   3
   1   5  35 1164.67 95.3031   3
   5  -6  35 1309.25 106.419   8
  -1   6  35 1338.89 104.850   7
   1   5  35 1207.10 97.5939   7
  -6   1  32 7428.02 437.224   1
   1   5  32 6985.30 400.968   1
  -1   6  32 7203.54 425.374   1
  -6   1  29 7572.62 422.453   1
   1   5  29 7349.55 397.186   1
  -1   6  29 7749.36 427.146   1
  -6   1  26 2895.88 250.726   1
  -1   6  26 2893.70 245.758   1
   1   5  26 2586.71 224.519   1
  -6   1  23 40224.6 981.608   1
  -1   6  23 38527.3 973.382   1
  -1   6  20 1435.87 169.957   1
   1   5  20 1778.98 170.097   1
  -6   1  20 1688.41 173.083   1
  -1   6  17 4793.14 286.476   1
  -6   1  17 4725.72 272.455   1
   1   5  17 4660.97 265.170   1
  -1   6  14 38625.6 905.298   1
   1   5  14 37806.2 860.761   1
  -6   1  14 37487.6 855.285   1
   1   5  11 39983.8 883.433   1
  -1   6  11 39888.2 932.271   1
  -6   1  11 39708.9 830.798   1
   1   5   8 57984.1 1124.66   1
  -6   1   8 58690.3 1040.35   1
  -1   6   8 58298.7 1182.00   1
   1   5   5 16227.7 489.631   1
  -1   6   5 15834.5 515.287   1
  -6   1   5 16008.3 392.546   1
  -6   5  -5 16147.5 441.140   1
  -6   5  -2 274004. 3922.79   1
  -5   6  -2 286104. 4063.24   1
  -5   6   1 2333.55 179.616   1
  -6   5   1 2465.81 162.271   1
  -6   5   4 19769.5 517.666   1
  -5   6   4 19869.4 570.957   1
  -6   5   7 55549.9 1061.95   1
   5   1   7 54828.0 828.911   1
  -5   6   7 55917.7 1119.57   1
   5   1  10 422.645 40.2514   1
  -5   6  10 323.513 81.0415   1
  -6   5  10 357.894 70.4934   1
   5   1  13 13643.7 301.771   1
  -6   5  13 14259.0 483.013   1
  -5   6  13 14158.9 495.107   1
   5   1  16 3276.64 142.870   1
  -5   6  16 3071.59 236.049   1
  -6   5  16 3082.55 225.736   1
  -6   5  19 1828.73 183.149   1
  -5   6  19 1932.83 194.531   1
   5   1  19 1946.84 121.104   1
  -6   5  22 9507.59 447.325   1
  -5   6  22 9924.04 457.820   1
   5   1  22 9942.64 319.740   1
  -6   5  25 18811.8 680.643   1
  -5   6  25 19380.2 694.802   1
   5   1  25 20397.9 532.016   1
  -5   6  28 406.704 107.678   1
  -6   5  28 366.755 104.107   1
   5   1  28 231.694 59.8415   1
  -5   6  31 2549.77 266.371   1
   5   1  31 2950.90 209.079   1
  -6   5  31 3169.66 291.036   1
  -5   6  34 2956.28 293.213   1
  -6   5  34 2056.71 248.067   1
   5   1  34 2253.98 193.886   1
   5   1  34 3236.48 151.986   3
   1  -6  34 2577.43 159.842   8
  -1  -5  34 2496.53 156.829   8
  -6   5  37 839.396 162.853   1
  -5   6  37 894.060 172.056   1
   5   1  37 805.391 74.0722   4
   5   1  37 804.281 83.1412   3
   6  -1  37 718.617 80.8890   3
  -6   5  37 604.292 68.1815   4
  -5   6  37 718.876 78.9408   7
  -1  -5  37 742.595 92.1546   8
   1  -6  37 661.272 86.5672   8
  -5   6  40 1940.07 259.338   1
  -6   5  40 1800.83 250.402   1
   5   1  40 1819.13 117.010   4
   5   1  40 1973.32 131.994   3
  -6   5  40 1797.31 117.237   4
   1  -6  40 1947.39 147.377   8
  -6   5  40 1734.86 126.150   8
  -1  -5  40 1971.53 150.933   8
  -5   6  43 7230.94 514.417   1
  -6   5  43 7572.33 536.798   1
  -5   6  43 7534.95 261.513   4
   5   1  43 7101.67 252.753   4
  -6   5  43 7193.11 254.613   4
   1  -6  43 7685.18 308.281   8
  -1  -5  43 7487.26 308.320   8
  -6   5  43 7228.40 274.438   8
  -5   6  46 3118.04 352.656   1
  -6   5  46 2960.82 348.028   1
   5   1  46 2723.91 156.574   4
  -5   6  46 2843.67 161.170   4
  -6   5  46 2695.67 155.782   4
  -6   5  46 2886.93 177.485   8
  -1  -5  46 2848.41 191.134   8
   1  -6  46 2816.30 190.280   8
  -5   6  49 4600.22 443.647   1
  -6   5  49 4611.86 440.242   1
  -5   6  49 4553.59 210.507   4
  -6   5  49 4532.91 207.943   4
  -5   6  49 4554.38 226.612   8
  -6   5  49 4387.61 231.553   8
   1  -6  49 4471.43 249.563   8
  -6   5  52 316.883 145.315   1
  -5   6  52 289.746 111.018   1
  -6   5  52 171.108 50.2550   4
  -5   6  52 248.464 57.3923   4
  -6   5  52 205.280 60.6157   8
   1  -6  52 279.003 75.0376   8
  -5   6  52 203.065 59.9268   8
  -5   6  55 1208.34 233.903   1
  -5   6  55 1280.16 121.251   4
   1  -6  55 1105.53 112.996   5
  -6   5  55 1226.39 114.517   4
  -6   5  55 1289.02 134.115   8
  -5   6  55 1272.86 131.793   8
   1  -6  58 1713.52 140.938   5
  -6   5  58 1656.10 134.783   4
  -1  -5  58 1475.46 129.029   5
  -5   6  58 1738.63 139.622   4
  -5   6  58 1596.61 152.268   8
   6  -1  58 1866.03 151.686   8
  -6   5  58 1544.05 151.375   8
  -5   6  61 981.280 108.480   4
   1  -6  61 945.369 106.483   5
  -1  -5  61 812.780 97.8115   5
   6  -1  61 917.187 116.290   8
  -5   6  61 847.802 120.439   8
   5   1  61 1212.31 127.949   8
  -6   5  61 985.936 128.368   8
  -1  -5  64 409.320 70.9134   5
   6  -1  64 313.364 71.0464   5
   1  -6  64 402.708 75.5878   5
  -6   5  64 327.432 83.6163   8
   5   1  64 394.211 80.3390   8
   6  -1  64 505.992 96.3087   8
  -5   6  64 376.514 86.6695   8
   1  -6  67 55.6426 41.8718   5
   6  -1  67-42.5288 50.8388   5
  -1  -5  67 43.7279 43.8941   5
   1  -6  67 36.8417 57.3582  12
   5   1  67 104.626 57.3274   8
  -5   6  67-83.2119 63.7901   8
   6  -1  67 81.8949 57.5472   8
   6  -1  70 271.030 69.0525   5
  -1  -5  70 194.283 50.3442   5
   1  -6  70 190.220 50.7114   5
   5   1  70 215.831 58.6580   5
   1  -6  70 308.745 68.3081  12
  -1  -5  70 332.144 73.9455  12
   5   1  70 348.105 76.5447   8
  -5   6  70 276.444 70.1162   8
   6  -1  70 288.746 74.9002   8
   5   1  73 77.5234 38.6533   5
   1  -6  73 42.8447 35.7399   5
  -1  -5  73 45.7349 37.2541   5
   6  -1  73 75.4815 45.5878   5
  -1  -5  73 187.581 58.3496  12
   1  -6  73 133.774 50.2450  12
   6  -1  73 42.9483 48.2292   8
   5   1  73 170.620 62.8328   8
   6  -1  76-36.3796 36.6088   5
   1  -6  76 3.35164 29.9964   5
   5   1  76 19.3569 31.9901   5
   5   1  76-55.0727 51.3226   8
   6  -1  76 40.9060 41.6327   8
   5   1  79 15.2499 25.9367   5
   6  -1  79 57.0078 30.1704   5
   5   1  79 44.1888 42.6277   8
   6  -6  78-11.0224 27.0639   5
   0   6  78 5.38308 39.8433   8
   6  -6  75 39.8035 35.0613   5
   0   6  75-49.7834 43.0858   8
   6  -6  72-12.5247 38.3074   5
   0   6  72 15.7603 46.2889   8
   6  -6  69 101.617 55.1132   5
   0   6  69 22.1004 49.6325   8
   6  -6  66 939.226 109.487   5
   0   6  66 1104.05 126.038   8
   6  -6  66 1122.10 127.018   8
   0   6  63 57.1414 53.1774   4
   6  -6  63 95.7994 63.1931   5
   6  -6  63-5.02790 45.9874  12
   6  -6  63-3.17590 57.8850   8
   0   6  63 50.2892 51.4821   8
   0   6  60-21.1586 57.5045   4
   6  -6  60 114.611 61.3875   5
   6  -6  60 172.620 58.6478  12
   6  -6  60 179.680 75.1521   8
   0   6  57 22.9194 46.1603   4
   6  -6  57 13.0575 45.5328   5
   6  -6  57 75.0869 54.6808  12
   6  -6  57-2.10480 63.4522   8
   0   6  54 733.531 95.9768   4
   6  -6  54 421.531 76.4494   5
   0   6  54 301.952 113.958   1
   6  -6  54 379.966 77.0509  12
   6  -6  54 629.489 100.749   8
   0   6  51 175.088 54.3483   4
   6  -6  51 79.2625 45.4967   5
   0   6  51-13.5802 65.1565   1
   6  -6  51 150.887 57.7535  12
   6  -6  51 126.099 57.2391   8
   0   6  48 292.393 60.1474   4
   6  -6  48 269.442 60.5531   5
   0   6  48 140.665 77.5254   1
   6  -6  48 253.351 61.1213  12
   6  -6  48 259.887 63.9366   8
   6  -6  45 218.059 59.1346   5
   0   6  45 222.205 53.9135   4
   0   6  45 318.523 65.7964   3
   0   6  45 152.174 93.5946   1
   6  -6  45 228.106 56.5008  12
   6  -6  45 173.201 55.7024   8
   0   6  42 2782.47 163.202   3
   0   6  42 2886.79 158.692   4
   6  -6  42 2882.84 169.548   5
   0   6  42 2786.68 299.312   1
   6  -6  42 2676.44 165.862  12
  -6   0  42 2724.35 182.530   8
   6  -6  42 2613.39 162.444   8
   6  -6  39 120.437 48.5955   5
   0   6  39 136.513 40.8394   3
   0   6  39 310.350 111.821   1
   6  -6  39 201.349 54.4619  12
   6  -6  39 160.529 46.7712   8
   0   6  39 202.840 50.6225   7
  -6   0  39 173.443 63.0307   8
   6  -6  36 10460.8 323.057   5
   0   6  36 9729.82 301.904   3
   0   6  36 9466.79 517.773   1
   6  -6  36 11168.4 340.144  12
   0   6  36 10749.1 314.272   7
   6  -6  36 9862.84 304.470   8
  -6   0  36 10890.3 364.804   8
   0   6  33 926.379 151.365   1
   6  -6  33 963.464 89.9601   5
   0   6  33 1094.81 94.7526   7
   0   6  30 13050.6 564.691   1
   0   6  27 336.643 90.2628   1
   0   6  24 11208.8 484.909   1
   0   6  21 679.435 111.799   1
   0   6  18 29018.7 778.183   1
   0   6  15 869.613 123.751   1
   0   6  12 9286.05 397.374   1
   0   6   9 274.932 72.4370   1
   0   6   6 129466. 2143.03   1
  -6   6  -3 1669.78 147.463   1
  -6   6   0 28117.6 685.230   1
  -6   6   3 201.199 58.3166   1
  -6   6   6 3833.60 230.664   1
  -6   6   9 749.587 109.383   1
  -6   6  12 52321.5 1123.44   1
  -6   6  15 16.2739 41.0341   1
  -6   6  18 143435. 2446.28   1
  -6   6  21 106.084 59.5705   1
  -6   6  24 787.576 139.676   1
  -6   6  27 44.9494 44.6064   1
  -6   6  30 446.788 111.738   1
  -6   6  33 50.2048 54.1137   1
   0  -6  33 48.1265 40.6899   8
  -6   6  36 179.140 90.6588   1
   6   0  36 253.913 53.3807   3
   6   0  36 164.314 40.2361   4
  -6   6  36 172.162 47.1671   7
   0  -6  36 266.109 68.2327   8
  -6   6  39 104.996 70.7184   1
   6   0  39 45.3511 32.7033   4
   6   0  39 99.5344 36.3972   3
   0  -6  39 89.9295 49.0505   8
  -6   6  42 2006.54 271.051   1
  -6   6  42 2176.24 133.114   4
  -6   6  42 1907.00 131.646   8
   0  -6  42 1972.13 153.116   8
  -6   6  45 207.509 123.735   1
  -6   6  45 127.168 45.0151   4
  -6   6  45 111.673 48.1496   8
  -6   6  48 38.7964 71.8526   1
  -6   6  48 5.67920 34.0502   4
  -6   6  48 108.575 47.0436   8
  -6   6  51 2.40065 85.9708   1
  -6   6  51 51.3487 35.4180   4
  -6   6  51 22.9331 36.4183   8
  -6   6  54 294.643 123.505   1
  -6   6  54 344.238 66.6382   4
   0  -6  54 329.458 68.8773   5
  -6   6  54 262.030 73.2410   8
  -6   6  57 42.7726 48.6610   4
   0  -6  57-20.4365 37.2047   5
  -6   6  57-2.24608 51.0652   8
  -6   6  60 411.872 78.2976   4
   0  -6  60 348.909 69.4411   5
   6   0  60 273.675 76.3188   8
  -6   6  60 337.840 79.9033   8
   0  -6  63 57.8939 47.6084   5
   6   0  63-31.0151 62.2584   8
  -6   6  63 61.9167 57.7716   8
   6   0  66 72.5557 50.0757   5
   0  -6  66 32.2557 36.7342   5
   6   0  66 92.1525 57.5834   8
  -6   6  66 134.171 51.6330   8
   0  -6  69 2.15968 39.3878   5
   6   0  69 34.4798 40.3631   5
   0  -6  69-51.0691 57.1202  12
   6   0  69-15.7147 53.0902   8
   0  -6  72 728.028 80.2999   5
   6   0  72 677.514 87.5475   5
   0  -6  72 1003.62 100.800  12
   6   0  72 934.920 108.558   8
   6   0  75-56.7526 40.1249   5
   0  -6  75 87.7401 43.3844  12
   6   0  75 47.4337 50.2540   8
   6   0  78 18.1417 27.3885   5
   6   0  78 20.6915 36.4169   8
   4  -7  77 618.759 67.9162   5
   3   4  77 527.677 64.3159   5
   7  -4  77 639.479 71.0791   5
   3   4  77 785.612 85.0724   8
   7  -4  74 430.011 71.8934   5
   3   4  74 245.089 50.9654   5
   4  -7  74 266.715 54.5776   5
   3   4  74 449.175 77.0190   8
  -3   7  74 414.894 76.4039   8
   7  -4  71 36.8997 40.5359   5
   4  -7  71 52.9154 38.2360   5
   4  -7  71 62.8738 44.3446  12
   7  -4  71 113.840 58.0247   8
  -3   7  71-77.1844 58.2357   8
   3   4  71 17.4087 52.4543   8
   4  -7  68 80.3586 45.9247   5
   7  -4  68 48.8793 45.2235   5
   4  -7  68 61.9723 51.2741  12
  -3   7  68-13.7110 49.0405   8
   3   4  68-46.1799 50.4391   8
   7  -4  68 31.9351 56.3842   8
   4  -7  65 2103.56 159.158   5
  -3   7  65 2319.45 161.228   4
  -4  -3  65 1910.37 135.241   5
   7  -4  65 1954.01 155.465   5
   4  -7  65 2178.21 159.181  12
   3   4  65 2237.70 170.591   8
   7  -4  65 2413.22 180.739   8
  -3   7  65 2145.81 170.914   8
  -3   7  62 369.813 77.4141   4
   7  -4  62 414.582 82.4222   5
   4  -7  62 324.219 70.9198   5
   4  -7  62 357.920 80.6038  12
  -3   7  62 331.929 81.4170   8
   7  -4  62 366.864 92.3043   8
  -3   7  59 1093.76 117.770   4
   7  -4  59 1092.43 124.142   5
   4  -7  59 1202.74 124.839   5
   4  -7  59 1113.92 126.785  12
  -3   7  59 1066.64 120.435   8
   7  -4  59 1028.52 125.154   8
   7  -4  56 2927.51 193.058   5
  -3   7  56 3110.72 187.725   4
   4  -7  56 3047.12 193.037   5
   3   4  56 2974.94 181.909   4
  -3   7  56 2991.55 383.116   1
   4  -7  56 3243.58 208.176  12
   7  -4  56 3097.85 202.087   8
   4  -7  56 2929.28 208.919   8
  -3   7  53 912.059 208.630   1
   7  -4  53 1054.97 117.625   5
   4  -7  53 1003.86 113.438   5
  -3   7  53 1080.51 111.357   4
   3   4  53 1093.50 108.632   4
   4  -7  53 1313.33 139.854   8
  -7   3  53 1080.44 127.809   8
   7  -4  53 1144.20 121.918   8
  -3   7  50 262.399 133.704   1
  -7   3  50 188.375 53.7375   4
   4  -7  50 116.000 41.4691   5
  -3   7  50 164.725 54.0592   4
   3   4  50 182.616 53.0113   4
  -7   3  50 147.914 52.0385   8
   7  -4  50 149.383 56.0447   8
   4  -7  50 177.615 59.3044   8
  -3   7  47 10473.8 645.415   1
   4  -7  47 9619.11 337.205   5
   3   4  47 10424.2 348.953   3
  -7   3  47 9951.55 310.011   4
   3   4  47 10312.2 323.286   4
  -3   7  47 10065.0 331.884   4
  -7   3  47 10183.5 376.210   8
   4  -7  47 10428.6 373.799   8
   3   4  44 1407.02 111.392   4
  -7   3  44 1475.53 107.527   4
  -3   7  44 1400.38 113.862   4
   3   4  44 1435.48 120.010   3
   4  -7  44 1125.73 109.994   5
  -7   3  44 1575.75 250.339   1
  -3   7  44 1510.28 239.013   1
   7  -4  44 1448.14 113.766  12
  -7   3  44 1509.39 137.766   8
   4  -7  44 1435.47 129.261   8
   4  -7  41 10886.3 338.704   5
  -7   3  41 10073.4 300.735   4
   3   4  41 11219.6 341.057   3
   3   4  41 11057.2 319.394   4
   3   4  41 11819.9 566.066   1
  -7   3  41 11343.2 636.762   1
  -3   7  41 11395.4 629.599   1
   7  -4  41 10998.8 329.992  12
  -3   7  41 11595.4 347.571   7
  -7   3  41 11034.0 365.103   8
   4  -7  41 10532.2 355.648   8
  -3   7  38 1905.49 130.710   3
   3   4  38 2115.07 132.238   3
  -7   3  38 1778.63 110.266   4
   3   4  38 2163.84 126.287   4
   4  -7  38 1863.27 128.229   5
  -3   7  38 2136.44 260.413   1
   3   4  38 2116.62 224.399   1
  -7   3  38 1919.75 254.617   1
   7  -4  38 2128.38 134.053  12
  -3   7  38 2390.51 144.758   7
   4  -7  38 2197.60 148.387   8
  -3   7  35 92.3480 76.9920   1
   3   4  35 260.655 82.8405   1
  -7   3  35 394.109 119.568   1
   4  -7  35 337.175 55.9445   5
   3   4  35 332.831 52.5009   4
   3   4  35 247.763 55.7800   3
  -3   7  35 362.101 58.6005   7
   4  -7  35 406.016 68.1937   8
   3   4  32 14706.4 569.095   1
  -3   7  32 14925.1 656.368   1
  -7   3  32 15660.4 672.181   1
  -7   3  29 2639.99 261.021   1
   3   4  29 2618.89 218.886   1
  -3   7  29 2825.60 267.633   1
   3   4  26 6773.86 339.175   1
  -3   7  26 6549.97 399.650   1
  -7   3  26 6651.82 390.761   1
   3   4  23 22856.5 644.777   1
  -7   3  23 24140.4 741.123   1
  -3   7  23 23354.1 760.020   1
   3   4  20 9218.94 370.191   1
  -3   7  20 9006.74 438.896   1
  -7   3  20 9953.99 429.776   1
  -7   3  17 5268.46 293.789   1
   3   4  17 5324.13 266.904   1
  -3   7  17 5405.19 322.575   1
  -7   3  14 102317. 1744.62   1
   3   4  14 99345.0 1673.01   1
  -3   7  14 103457. 1867.90   1
  -7   3  11 237322. 3556.49   1
   3   4  11 242541. 3549.22   1
  -7   4 -11 242759. 3357.60   1
  -7   4  -8 4899.69 166.731   1
  -3   7   8 4808.93 293.867   1
  -7   3   8 4867.65 228.532   1
   3   4   8 5273.20 244.130   1
  -7   4  -5 159813. 2243.94   1
   3   4   5 161711. 2435.68   1
  -3   7   5 159025. 2581.93   1
  -7   3   5 158010. 2340.83   1
  -7   3   2 31172.1 589.665   1
  -7   4  -2 30285.6 579.503   1
  -3   7   2 31127.5 803.575   1
  -4   7   1 7858.56 362.074   1
  -7   3  -1 7503.39 206.369   1
  -7   4   1 7988.76 262.602   1
  -7   3  -4 21885.4 362.712   1
  -7   4   4 21634.0 514.020   1
  -4   7   4 20739.2 633.217   1
   4   3   7 85680.1 1413.69   1
  -7   4   7 88564.8 1485.09   1
   4   3  10 1219.89 105.635   1
  -7   4  10 1080.30 116.671   1
  -4   7  10 1279.16 152.105   1
   4   3  13 23116.3 534.257   1
  -7   4  13 22886.8 629.419   1
  -4   7  13 23617.0 702.828   1
   4   3  16 65727.9 1165.43   1
  -7   4  16 68111.0 1325.70   1
  -4   7  16 66916.1 1384.71   1
  -4   7  19 18123.1 633.961   1
   4   3  19 17799.6 494.905   1
  -7   4  19 19343.3 621.397   1
  -4   7  22 15722.6 602.516   1
   4   3  22 15517.3 474.247   1
  -7   4  22 15656.4 581.120   1
  -4   7  25 65876.9 1480.33   1
  -7   4  25 65565.1 1448.41   1
   4   3  25 66548.3 1269.67   1
  -4   7  28 517.997 118.058   1
  -7   4  28 526.483 122.044   1
   4   3  28 412.547 85.7254   1
  -7   4  31 5494.56 384.550   1
  -4   7  31 5519.07 388.263   1
   4   3  31 5402.25 307.704   1
  -4   7  34 32464.7 1040.81   1
  -7   4  34 32954.2 1056.87   1
   4   3  34 32881.8 877.904   1
   3  -7  34 32367.5 641.187   5
   4   3  34 32967.8 635.893   3
   3  -7  34 31836.7 674.445   8
  -4   7  34 33559.0 648.838   7
   4   3  37 11142.1 497.951   1
  -4   7  37 10208.8 575.441   1
  -7   4  37 10971.1 602.850   1
   4   3  37 10306.1 308.257   3
   3  -7  37 9969.23 308.958   5
   4   3  37 10206.7 287.764   4
  -7   4  37 9395.24 276.713   4
   3  -7  37 9049.76 319.428   8
  -4   7  37 9699.79 306.570   7
  -7   4  40 2660.88 303.920   1
  -4   7  40 2385.21 287.223   1
   4   3  40 2604.14 140.378   4
   4   3  40 2707.03 156.990   3
   3  -7  40 2565.83 153.520   5
  -7   4  40 2580.51 138.602   4
  -7   4  40 2500.15 163.047   8
   3  -7  40 2577.00 169.485   8
  -4   7  40 2518.59 151.596   7
  -7   4  43 23099.8 954.884   1
  -4   7  43 21430.0 913.890   1
   3  -7  43 20529.6 505.706   5
   4   3  43 21829.7 519.283   3
   4   3  43 21024.1 485.203   4
  -7   4  43 20091.5 472.716   4
  -7   4  43 20438.0 535.637   8
   3  -7  43 21610.0 554.827   8
  -4   7  46 4063.38 399.844   1
  -7   4  46 4302.82 419.747   1
  -7   4  46 2976.67 162.701   4
   3  -7  46 4057.82 204.162   5
  -4   7  46 3954.87 196.007   4
   4   3  46 3974.58 204.417   3
   4   3  46 4127.76 191.764   4
   3  -7  46 4214.74 229.838   8
  -7   4  46 3984.61 217.649   8
  -4   7  49 3762.52 405.120   1
  -7   4  49 3818.76 406.294   1
  -4   7  49 3680.63 193.806   4
   4   3  49 3506.58 185.820   4
  -7   4  49 3595.52 183.308   4
   3  -7  49 3340.02 190.179   5
   3  -7  49 3868.07 226.934   8
  -7   4  49 3718.88 216.847   8
  -4   7  52 3619.23 405.222   1
   4   3  52 3533.83 188.903   4
  -4   7  52 3456.58 190.334   4
   3  -7  52 3457.44 196.031   5
  -7   4  52 3385.02 183.081   4
   7  -3  52 3402.44 201.681   8
   3  -7  52 3242.93 216.255   8
  -7   4  52 3273.88 208.321   8
  -4   7  55 2276.46 325.909   1
  -4   7  55 2149.35 155.141   4
   7  -3  55 2229.53 166.315   5
   3  -7  55 1922.94 151.170   5
   7  -3  55 1982.19 157.371   8
  -4   7  55 1933.44 155.490   8
  -7   4  55 1984.40 164.131   8
   3  -7  58 1160.38 120.077   5
   7  -3  58 785.397 107.678   5
  -4   7  58 1092.00 115.495   4
  -7   4  58 823.399 123.116   8
  -4   7  58 1069.51 123.958   8
   7  -3  58 970.206 119.646   8
  -3  -4  61 1953.83 139.531   5
   3  -7  61 2055.41 158.780   5
  -4   7  61 2224.36 158.775   4
   7  -3  61 2179.81 164.477   5
   3  -7  61 2334.51 177.067  12
  -4   7  61 2056.99 171.120   8
   7  -3  61 2147.82 175.658   8
  -3  -4  64 20.8332 39.5613   5
  -4   7  64 74.8306 54.1701   4
   7  -3  64 40.4481 45.7172   5
   3  -7  64 49.0345 48.0734   5
   3  -7  64 82.4412 54.9017  12
   7  -3  64 115.084 67.0579   8
  -4   7  64-10.4252 55.0368   8
   4   3  64 58.4631 62.0853   8
   3  -7  67 481.702 80.8632   5
  -3  -4  67 539.514 76.5132   5
   7  -3  67 508.344 86.5556   5
   3  -7  67 596.672 92.9735  12
   7  -3  67 651.229 101.776   8
  -4   7  67 576.672 99.1342   8
   4   3  67 567.359 93.0898   8
   3  -7  70 86.2142 46.9930   5
   7  -3  70 43.0300 45.6197   5
   3  -7  70 31.4122 44.1589  12
  -4   7  70 158.168 59.9106   8
   4   3  70 136.414 55.3376   8
   7  -3  70 78.6458 51.0163   8
   3  -7  73 95.4258 33.9531   5
   7  -3  73 257.415 59.2086   5
   4   3  73 167.049 48.6639   5
   3  -7  73 339.889 62.2327  12
  -3  -4  73 389.449 68.0740  12
   7  -3  73 342.782 73.0531   8
   4   3  73 323.942 67.0869   8
  -4   7  73 261.285 61.4448   8
   3  -7  76 84.9574 37.5803   5
   7  -3  76 105.344 45.2086   5
   4   3  76 101.884 38.0540   5
  -3  -4  76 24.7623 31.9087  12
   4   3  76 155.408 55.4690   8
   7  -3  79 476.006 59.7513   5
   4   3  79 347.047 49.5375   5
   4   3  79 456.084 63.2493   8
   2   5  78 15.5999 29.0163   5
   5  -7  78 57.3084 29.1674   5
   7  -5  78 55.9552 32.1775   5
   2   5  78-6.10099 35.3106   8
   5  -7  75 208.371 49.7833   5
   7  -5  75 268.470 54.5134   5
   2   5  75 329.139 66.0981   8
  -2   7  75 240.156 56.7575   8
   5  -7  72 143.332 50.6978   5
   7  -5  72 134.895 47.9714   5
  -2   7  72 57.4281 41.9037   8
   2   5  72 15.2446 52.3506   8
   7  -5  69-42.0871 42.7123   5
   5  -7  69 57.8628 41.5711   5
   5  -7  69-9.68593 40.9025  12
   2   5  69 48.0023 49.8304   8
  -2   7  69-65.5851 59.9346   8
   7  -5  69-17.6806 54.4475   8
   7  -5  66-10.5224 45.9649   5
   5  -7  66 63.9018 47.4407   5
   5  -7  66 80.4990 50.5012  12
   2   5  66 78.4657 57.3126   8
   7  -5  66-44.9534 60.9379   8
  -2   7  66-59.7256 57.0441   8
  -2   7  63 1487.74 132.406   4
   7  -5  63 1349.91 130.957   5
   5  -7  63 1351.39 129.610   5
   5  -7  63 1400.07 131.777  12
   7  -5  63 1656.57 153.726   8
  -2   7  63 1462.15 142.220   8
   5  -7  60 563.158 94.9102   5
  -2   7  60 573.666 87.3742   4
   7  -5  60 518.242 87.0411   5
   2   5  60 530.018 88.1751   4
   5  -7  60 602.294 93.4143  12
   5  -7  60 467.079 97.0983   8
   7  -5  60 677.777 103.245   8
  -2   7  60 581.225 102.086   8
   2   5  57 770.501 98.3769   4
  -2   7  57 844.996 106.424   4
   5  -7  57 785.900 102.914   5
   7  -5  57 779.554 105.002   5
   5  -7  57 581.382 94.5833  12
   7  -5  57 727.006 106.597   8
   5  -7  57 781.226 118.785   8
   7  -5  54 2066.15 160.670   5
   5  -7  54 2332.55 169.378   5
  -2   7  54 2298.47 166.007   4
   2   5  54 2448.57 161.037   4
  -2   7  54 2158.67 305.794   1
   7  -5  54 2411.03 158.442  12
   5  -7  54 2132.81 166.361  12
   7  -5  54 2390.99 178.738   8
   5  -7  54 2439.18 184.398   8
   5  -7  51 356.060 73.6794   5
   2   5  51 409.241 73.0367   4
   7  -5  51 335.548 72.6055   5
  -2   7  51 370.836 74.8596   4
  -2   7  51 416.910 145.745   1
   5  -7  51 299.815 69.8298  12
   7  -5  51 343.450 64.3437  12
   5  -7  51 385.443 77.0936   8
   7  -5  51 384.767 77.9009   8
   7  -5  48 3631.84 205.092   5
  -2   7  48 4157.34 207.073   4
   5  -7  48 3964.84 208.278   5
   2   5  48 3915.47 196.230   4
  -2   7  48 4103.49 406.803   1
   5  -7  48 4346.72 231.124  12
   7  -5  48 4141.89 201.676  12
   7  -5  48 4027.36 211.066   8
  -7   2  48 3836.79 224.512   8
   5  -7  48 4013.39 221.845   8
   2   5  45 8024.15 278.394   4
   5  -7  45 8430.25 302.881   5
   7  -5  45 7885.28 302.398   5
  -7   2  45 8064.62 266.974   4
  -2   7  45 7956.06 287.417   4
   2   5  45 8269.37 302.368   3
   2   5  45 8182.36 512.605   1
  -2   7  45 8445.13 560.505   1
   7  -5  45 8221.85 293.390  12
   7  -5  45 8100.42 297.406   8
  -7   2  45 8111.98 329.086   8
   5  -7  45 8506.39 320.046   8
   2   5  42 171.855 45.6453   4
  -7   2  42 142.240 40.7736   4
   5  -7  42 127.162 43.6677   5
   2   5  42 121.821 43.5338   3
  -2   7  42 77.1165 39.1563   3
  -2   7  42 78.5282 74.2127   1
   2   5  42 129.306 81.5148   1
   7  -5  42 193.796 52.1215  12
   5  -7  42 177.381 60.2965   8
  -7   2  42 118.651 54.4981   8
   7  -5  42 193.926 48.5442   8
  -2   7  42 182.139 50.1601   7
   2   5  39 8057.30 277.455   3
  -7   2  39 7214.00 238.569   4
  -2   7  39 7854.20 278.690   3
   2   5  39 8303.11 269.829   4
   5  -7  39 8803.84 293.764   5
   2   5  39 8459.03 478.060   1
  -7   2  39 8467.73 537.845   1
  -2   7  39 8123.58 513.381   1
   7  -5  39 9234.90 295.414  12
  -2   7  39 8810.59 292.702   7
  -7   2  39 8068.34 311.997   8
   5  -7  39 8014.21 296.960   8
   5  -7  36 8773.23 287.345   5
   2   5  36 8516.95 277.382   3
  -2   7  36 8154.93 274.748   3
  -2   7  36 8195.95 500.224   1
   2   5  36 8423.00 460.084   1
  -7   2  36 8418.08 508.338   1
   7  -5  36 9219.84 295.376  12
   5  -7  36 8821.08 300.457   8
  -2   7  36 8893.18 289.126   7
   2   5  33 1420.41 180.893   1
  -2   7  33 1433.43 198.992   1
  -7   2  33 1295.34 191.322   1
   5  -7  33 1260.80 100.820   5
   2   5  33 1370.85 101.692   3
  -2   7  33 1411.23 106.406   7
   2   5  30 4132.88 293.509   1
  -7   2  30 4116.82 323.557   1
  -2   7  30 3937.87 318.750   1
   2   5  27 80284.5 1589.42   1
  -2   7  27 80076.9 1700.05   1
  -7   2  27 81048.9 1695.88   1
  -2   7  24 6326.16 381.335   1
   2   5  24 6614.75 347.520   1
  -7   2  24 6463.45 372.344   1
   2   5  21 5867.41 308.924   1
  -2   7  21 5540.59 342.210   1
  -7   2  21 5697.11 329.629   1
  -7   2  18 10726.0 437.895   1
  -2   7  18 10168.4 457.799   1
   2   5  18 10504.2 411.730   1
  -7   2  15 21064.1 615.199   1
  -2   7  15 21102.2 671.831   1
   2   5  15 21372.9 603.126   1
   2   5  12 12766.8 437.879   1
  -2   7  12 11862.9 489.313   1
  -7   2  12 12412.9 418.930   1
   2   5   9 62330.9 1158.67   1
  -2   7   9 66103.8 1279.04   1
  -7   2   9 65785.3 1118.98   1
  -7   5  -6 19134.0 460.473   1
  -2   7   6 18071.1 583.043   1
  -7   2   6 18936.4 465.397   1
   2   5   6 17927.4 529.906   1
  -2   7   3 55020.6 1183.92   1
  -7   5  -3 55648.1 992.710   1
  -5   7  -3 58467.6 1187.69   1
  -7   2   3 56509.9 935.066   1
  -5   7   0 15984.5 530.038   1
  -7   5   0 15453.5 422.859   1
  -5   7   3 44323.8 1009.31   1
  -7   5   3 42424.7 853.763   1
  -5   7   6 18585.6 592.256   1
  -7   5   6 17682.0 500.804   1
   5   2   6 17686.9 398.674   1
  -5   7   9 102635. 1819.35   1
  -7   5   9 100275. 1705.29   1
   5   2   9 98502.6 1489.49   1
  -7   5  12 7407.52 345.697   1
   5   2  12 7026.73 226.751   1
  -5   7  12 7724.99 374.156   1
  -7   5  15 3711.55 246.697   1
  -5   7  15 3643.81 261.257   1
   5   2  15 3392.46 160.078   1
  -7   5  18 24684.2 719.744   1
   5   2  18 24068.5 536.142   1
  -5   7  18 24225.3 749.544   1
   5   2  21 53147.9 973.117   1
  -7   5  21 53840.4 1219.27   1
  -5   7  21 51094.6 1231.64   1
   5   2  24 13171.9 410.274   1
  -5   7  24 13188.5 566.727   1
  -7   5  24 13605.2 561.100   1
   5   2  27 46938.1 960.668   1
  -7   5  27 46461.2 1199.74   1
  -5   7  27 43960.6 1191.76   1
  -5   7  30 679.702 145.955   1
  -7   5  30 968.331 162.043   1
   5   2  30 1027.99 129.599   1
  -7   5  33 11872.6 603.446   1
   5   2  33 12565.5 476.175   1
  -5   7  33 11347.2 587.007   1
   5   2  33 12380.1 332.906   3
  -5   7  33 13202.3 345.660   7
   2  -7  33 13314.7 378.389   8
   5   2  36 1683.06 116.426   3
   2  -7  36 1682.13 116.126   5
   5   2  36 1633.29 105.093   4
  -7   5  36 1438.36 102.484   4
  -5   7  36 1687.40 230.803   1
  -7   5  36 1442.74 220.944   1
   5  -7 -36 1382.01 109.214  10
   2  -7  36 1625.33 130.745   8
  -5   7  36 1695.66 118.973   7
  -7   5  39 12613.5 333.386   4
   5   2  39 12645.7 334.544   4
   2  -7  39 12106.8 351.678   5
   5   2  39 12899.5 361.206   3
  -7   5  39 13557.5 696.027   1
  -5   7  39 13006.2 669.673   1
   7  -5 -39 11110.5 336.173  11
  -5   7  39 12242.0 352.203   7
   2  -7  39 12104.7 385.599   8
  -5   7  42 295.955 115.787   1
  -7   5  42 315.928 122.641   1
   5   2  42 303.046 64.1919   3
   5   2  42 289.924 53.7818   4
   2  -7  42 242.157 55.3524   5
  -7   5  42 324.310 54.3216   4
   2  -7  42 191.013 60.0083   8
  -5   7  45 4105.55 397.795   1
  -7   5  45 4337.98 418.332   1
  -5   7  45 3782.67 192.450   4
  -7   5  45 3781.59 181.916   4
   5   2  45 3886.77 184.869   4
   5   2  45 3912.03 203.608   3
   2  -7  45 3455.57 186.880   5
  -7   5  45 3722.77 206.536   8
   2  -7  45 3935.25 224.096   8
  -5   7  48 79.4794 96.4314   1
  -7   5  48 131.660 98.1348   1
   2  -7  48 132.404 43.4252   5
  -5   7  48 179.580 49.9427   4
  -7   5  48 101.964 43.5331   4
   5   2  48 89.1659 40.7314   4
   2  -7  48 148.085 61.0362   8
  -7   5  48 62.3301 43.5393   8
  -5   7  51 1554.33 283.656   1
  -7   5  51 1471.71 266.499   1
   2  -7  51 1291.84 119.449   5
  -5   7  51 1454.55 123.929   4
  -7   5  51 1505.95 121.517   4
  -7   5  51 1427.79 136.722   8
  -5   7  51 1517.69 131.374   8
  -5   7  54 1912.11 311.389   1
  -5   7  54 2024.36 147.990   4
  -7   5  54 1892.83 138.033   4
   2  -7  54 1922.42 147.063   5
  -5   7  54 1998.34 157.925   8
  -7   5  54 1905.01 158.703   8
  -5   7  57 1557.30 133.545   4
  -2  -5  57 1604.08 128.109   5
   2  -7  57 1572.73 135.359   5
  -7   5  57 1544.60 128.274   4
  -7   5  57 1606.11 150.178   8
   7  -2  57 1929.35 157.107   8
  -5   7  57 1442.23 140.005   8
   2  -7  60 466.048 82.9853   5
   7  -2  60 459.915 86.6439   5
  -5   7  60 535.408 88.2153   4
  -2  -5  60 447.073 71.9958   5
  -5   7  60 463.731 95.1763   8
  -7   5  60 461.979 92.2005   8
   7  -2  60 543.114 96.6014   8
  -2  -5  63 531.655 79.9463   5
   7  -2  63 633.456 90.1630   5
   2  -7  63 440.251 81.4459   5
  -5   7  63 607.186 91.7662   4
   2  -7  63 661.350 104.179  12
   5   2  63 768.352 104.340   8
  -5   7  63 563.485 99.0203   8
   7  -2  63 647.542 99.7351   8
   7  -2  66 90.4526 54.1148   5
   2  -7  66 203.344 55.7503   5
  -2  -5  66 166.634 52.6315   5
   2  -7  66 98.8314 60.8995  12
   5   2  66 275.196 76.3390   8
  -5   7  66 239.893 69.4051   8
   7  -2  66 161.247 67.6499   8
   2  -7  69 54.7878 37.3412   5
   5   2  69 6.75156 37.8258   5
   7  -2  69 36.5424 45.1091   5
   2  -7  69-0.26567 43.8409  12
   5   2  69-45.3968 57.7227   8
   7  -2  69-29.3660 55.5432   8
  -5   7  69 16.9925 47.9631   8
   5   2  72 43.7022 41.7560   5
   7  -2  72 119.836 50.2553   5
   2  -7  72 31.6356 32.2497   5
   2  -7  72 168.361 54.7487  12
  -2  -5  72 121.943 56.0971  12
   7  -2  72 129.723 63.1298   8
   5   2  72 127.507 61.4722   8
   2  -7  75 713.144 75.9240   5
   5   2  75 584.332 73.3522   5
   7  -2  75 896.469 88.8863   5
  -2  -5  75 661.295 75.8378  12
   2  -7  75 765.217 77.4434  12
   5   2  75 966.115 100.903   8
   7  -2  75 1028.36 103.260   8
   5   2  78 68.9656 34.4449   5
   7  -2  78 0.48151 29.1515   5
   5   2  78 131.622 44.2319   8
   7  -6  79-15.4793 26.6327   5
   6  -7  76 22.9588 30.8590   5
   7  -6  76 25.0668 31.8466   5
  -1   7  76-48.2627 36.0391   8
   1   6  76-39.8230 41.3960   8
   6  -7  73 97.6828 42.0402   5
   7  -6  73 166.368 47.5916   5
   1   6  73 72.8073 49.7851   8
  -1   7  73 8.30851 47.5182   8
   7  -6  70 349.133 68.7892   5
   6  -7  70 307.974 62.4944   5
  -1   7  70 256.761 66.4313   8
   1   6  70 460.695 85.6706   8
   7  -6  67 728.035 96.9842   5
   6  -7  67 847.314 100.839   5
   6  -7  67 661.820 84.6246  12
   7  -6  67 690.300 102.760   8
   1   6  67 867.067 108.004   8
  -1   7  67 578.784 94.7633   8
  -1   7  64 4.74081 46.7080   4
   6  -7  64 57.2266 52.2730   5
   7  -6  64 142.352 64.6632   5
   6  -7  64 61.8570 47.2770  12
   1   6  64 90.8876 59.2018   8
  -1   7  64 70.3353 64.2980   8
   7  -6  64 89.4004 62.5786   8
  -1   7  61 921.191 108.031   4
   6  -7  61 841.864 109.288   5
   7  -6  61 919.834 112.762   5
   1   6  61 869.219 106.614   4
   6  -7  61 844.731 104.363  12
   7  -6  61 834.977 119.664   8
   6  -7  61 927.060 122.678   8
   1   6  58 385.535 79.9454   4
   6  -7  58 222.063 65.3048   5
   7  -6  58 269.769 76.7977   5
  -1   7  58 390.567 79.5254   4
   7  -6  58 246.680 64.9444  12
   6  -7  58 272.170 67.4801  12
   7  -6  58 312.031 81.4719   8
   6  -7  58 222.758 69.2104   8
   1   6  55 228.645 66.6615   4
   7  -6  55 120.878 59.1322   5
   6  -7  55 86.8476 48.7710   5
  -1   7  55 205.108 63.6102   4
  -1   7  55-15.7128 71.4308   1
   7  -6  55 214.610 60.5559  12
   6  -7  55 172.931 59.3085  12
   6  -7  55 203.462 73.8202   8
   7  -6  55 274.009 82.7551   8
  -1   7  52 88.4148 50.4788   4
   6  -7  52 96.9552 52.8936   5
   1   6  52 109.154 40.8078   4
   7  -6  52 120.321 53.2550   5
  -1   7  52 79.6721 73.8660   1
   7  -6  52 55.3660 40.0367  12
   6  -7  52 59.6999 46.9083  12
   6  -7  52 20.1178 46.9237   8
   7  -6  52 50.5011 56.6065   8
  -1   7  49 294.841 69.5058   4
   7  -6  49 260.108 67.4031   5
   6  -7  49 275.763 58.7898   5
   1   6  49 260.880 59.1445   4
   1   6  49 477.871 137.780   1
  -1   7  49 167.561 131.622   1
   6  -7  49 304.828 71.6703  12
   7  -6  49 296.136 65.6955  12
   7  -6  49 281.657 70.8481   8
   6  -7  49 348.643 78.9554   8
   1   6  46 639.083 82.0601   4
  -1   7  46 574.106 80.3734   4
   1   6  46 526.803 81.7824   3
   6  -7  46 590.144 85.2832   5
   7  -6  46 570.302 84.6193   5
   1   6  46 610.977 147.240   1
  -1   7  46 608.261 151.138   1
   7  -6  46 559.389 82.1146  12
   6  -7  46 557.853 88.4926  12
   7  -6  46 560.896 82.4007   8
   6  -7  46 625.582 90.1408   8
   1   6  43 1158.55 111.889   3
   1   6  43 1165.52 103.367   4
   7  -6  43 1182.62 111.474   5
  -1   7  43 1133.85 109.121   3
   6  -7  43 1138.96 108.469   5
  -1   7  43 1157.54 202.069   1
   1   6  43 1294.35 204.621   1
   6  -7  43 1255.90 119.864  12
   7  -6  43 1180.63 113.611  12
   6  -7  43 1304.28 119.715   8
   7  -6  43 1232.34 112.119   8
  -1   7  40 5155.72 226.138   3
   6  -7  40 5720.72 238.060   5
   1   6  40 5158.90 224.565   3
   7  -6  40 5713.79 238.916   5
   1   6  40 5320.13 215.071   4
  -1   7  40 5239.89 412.931   1
   1   6  40 5141.82 394.349   1
   7  -6  40 5194.15 230.151  12
   6  -7  40 5575.52 248.213  12
   7  -6  40 5359.15 223.126   8
   6  -7  40 4835.87 224.124   8
  -1   7  40 5488.99 228.544   7
  -1   7  37 569.716 72.1289   3
   6  -7  37 646.254 78.7621   5
   7  -6  37 625.678 78.9018   5
   1   6  37 573.290 72.1772   3
  -1   7  37 504.213 125.363   1
   1   6  37 433.854 118.845   1
   6  -7  37 498.751 77.3046  12
   7  -6  37 568.137 74.8080  12
   1   6  37 519.307 70.4965   7
  -1   7  37 574.071 73.8841   7
   7  -6  37 476.022 67.1618   8
   6  -7  37 572.185 79.2250   8
   1   6  34 610.336 71.9938   3
   6  -7  34 670.850 77.6141   5
   7  -6  34 601.394 74.0518   5
  -1   7  34 596.458 70.4711   3
  -1   7  34 610.324 134.508   1
   1   6  34 506.736 116.183   1
   6  -7  34 730.043 92.3340  12
   7  -6  34 592.847 75.0817  12
  -1   7  34 619.938 75.8444   7
   1   6  34 697.730 76.6793   7
   6  -7  34 660.993 80.4654   8
  -1   7  31 14967.0 644.261   1
   1   6  31 14587.1 608.808   1
   7  -6  31 15833.1 392.649   5
  -1   7  28 1385.28 187.659   1
   1   6  28 1320.55 181.615   1
  -7   1  28 1551.98 191.442   1
  -7   1  25 52229.3 1232.45   1
   1   6  25 51921.4 1207.96   1
  -1   7  25 53135.8 1265.27   1
   1   6  22 14944.0 554.882   1
  -7   1  22 15095.6 565.730   1
  -1   7  22 15444.0 596.258   1
  -7   1  19 13370.0 502.163   1
  -1   7  19 13038.5 523.523   1
   1   6  19 13669.7 507.481   1
   1   6  16 1572.76 166.580   1
  -7   1  16 1517.49 156.380   1
  -1   7  16 1547.46 174.965   1
   1   6  13 1271.47 147.095   1
  -1   7  13 1120.12 143.452   1
  -7   1  13 1241.40 129.827   1
  -1   7  10 5885.42 325.928   1
   1   6  10 6071.92 311.863   1
  -7   6  -7 15157.8 460.496   1
  -1   7   7 14822.2 524.888   1
  -1   7   4 17841.0 583.682   1
  -7   6  -4 17789.0 499.899   1
  -6   7  -4 17409.3 554.671   1
   1   6   4 17671.1 565.794   1
  -7   6  -1 16762.5 485.395   1
  -6   7  -1 16554.8 542.159   1
  -6   7   2 36148.8 880.763   1
  -7   6   2 37524.2 821.737   1
  -7   6   5 33284.0 780.132   1
   6   1   5 33449.6 560.894   1
  -6   7   5 33311.7 838.463   1
  -6   7   8 30531.0 784.995   1
  -7   6   8 31049.8 746.134   1
  -6   7  11 758.263 122.170   1
   6   1  11 631.186 40.4326   1
  -7   6  11 873.874 128.187   1
  -6   7  14 6034.27 336.652   1
   6   1  14 5964.22 161.789   1
  -7   6  14 6388.69 338.185   1
   6   1  17 16066.3 343.774   1
  -7   6  17 16819.8 594.289   1
  -6   7  17 16012.5 589.968   1
  -7   6  20 3072.63 253.161   1
  -6   7  20 2971.08 256.059   1
   6   1  20 3326.22 151.484   1
   6   1  23 9022.85 294.476   1
  -6   7  23 8792.91 461.241   1
  -7   6  23 8627.29 447.452   1
  -7   6  26 14373.5 617.562   1
  -6   7  26 14917.5 631.315   1
  -6   7  29 33863.6 1033.62   1
  -7   6  29 34146.8 1037.93   1
  -7   6  32 229.652 94.8676   1
  -6   7  32 249.555 92.0871   1
   6   1  32 243.906 48.3756   3
   6   1  35 1505.00 100.388   4
   7  -1  35 1554.99 110.637   3
   6   1  35 1730.48 116.482   3
  -7   6  35 1567.61 228.695   1
  -6   7  35 1694.93 228.628   1
   6  -7 -35 1702.47 126.290  10
  -6   7  35 1484.78 111.701   7
  -7   6  35 1536.43 107.346   7
  -7   6  38 253.425 123.071   1
  -6   7  38 292.845 123.263   1
   6   1  38 306.091 54.6365   4
   6   1  38 190.450 47.4414   3
   1  -7  38 194.691 47.2339   5
   7  -1  38 308.252 57.9481   3
  -6   7  38 233.870 54.6659   7
  -7   6  41 2387.42 138.786   4
   6   1  41 2529.39 157.488   3
   6   1  41 2367.51 136.214   4
   1  -7  41 2312.95 142.107   5
  -7   6  41 2548.51 309.535   1
  -6   7  41 2362.61 292.903   1
   7  -6 -41 2249.09 141.478  11
  -6   7  41 2480.50 148.414   7
  -6   7  44 91.7523 74.9392   1
  -7   6  44 39.5023 62.3616   1
  -7   6  44 76.0311 35.2554   4
  -6   7  44 38.2008 35.7333   4
   6   1  44 92.1811 35.2726   4
   6   1  44 82.1229 50.2455   3
   1  -7  44 95.0080 38.3933   5
  -6   7  47 2268.39 309.443   1
  -7   6  47 2543.46 332.928   1
   1  -7  47 2020.87 138.874   5
  -6   7  47 2265.41 146.065   4
  -7   6  47 2340.08 145.849   4
  -6   7  47 2087.63 146.379   8
  -6   7  50 1525.39 268.000   1
  -7   6  50 1560.89 267.122   1
  -7   6  50 1185.14 107.398   4
   1  -7  50 1371.58 117.690   5
  -6   7  50 1317.17 115.153   4
  -6   7  50 1294.33 119.814   8
  -7   6  53 1288.70 256.773   1
  -6   7  53 1324.51 251.605   1
   1  -7  53 1250.37 115.090   5
  -1  -6  53 1248.58 113.597   5
  -6   7  53 1243.31 115.392   4
  -7   6  53 1272.46 113.973   4
  -7   6  53 1206.76 126.963   8
  -6   7  53 1214.65 122.468   8
  -6   7  56 502.308 82.7507   4
   1  -7  56 478.531 78.7074   5
  -1  -6  56 463.052 72.0982   5
  -7   6  56 545.755 84.7324   4
  -6   7  56 515.705 91.2538   8
  -7   6  56 450.957 85.7369   8
  -7   6  59 890.932 100.369   4
  -6   7  59 839.028 99.9639   4
  -1  -6  59 681.709 88.1168   5
   1  -7  59 653.004 90.3440   5
   7  -1  59 858.377 110.329   5
  -6   7  59 669.938 103.483   8
   7  -1  59 943.093 112.096   8
  -6   7  62 296.732 68.9004   4
  -1  -6  62 310.317 61.6273   5
   1  -7  62 258.513 65.1634   5
   7  -1  62 257.240 65.6866   5
  -6   7  62 347.483 84.1099   8
   7  -1  62 311.880 78.1906   8
   6   1  62 369.699 80.6779   8
   7  -1  65 249.485 63.5469   5
  -1  -6  65 309.708 61.5740   5
   6   1  65 303.160 69.2550   5
   1  -7  65 295.801 65.4645   5
   1  -7  65 440.458 85.6124  12
   7  -1  65 359.108 83.1721   8
   6   1  65 372.265 82.8305   8
   1  -7  68 52.5230 44.0079   5
   6   1  68 98.2765 40.0678   5
   7  -1  68 24.5415 44.8942   5
  -1  -6  68 22.3895 39.3639   5
   1  -7  68-45.4207 52.5728  12
   7  -1  68 18.9713 50.4416   8
   1  -7  71 39.2572 36.1178   5
   7  -1  71 99.0260 48.8275   5
   6   1  71 37.2117 36.3075   5
  -1  -6  71 94.6338 47.6940  12
   1  -7  71 55.2042 51.3629  12
   6   1  71 119.737 58.4046   8
   7  -1  71 32.1827 49.6644   8
   1  -7  74-2.75906 30.7347   5
   6   1  74 14.0583 32.8017   5
   7  -1  74 31.9350 31.1820   5
   1  -7  74 84.7302 41.1145  12
  -1  -6  74 163.231 49.6835  12
   6   1  74 97.5371 46.6005   8
   7  -1  74 52.0439 44.8857   8
   7  -1  77 67.8992 30.0257   5
   6   1  77 13.0335 28.4812   5
   6   1  77 70.2976 43.9485   8
   7  -1  77 57.8111 42.5646   8
   7  -7  77 2.40062 26.9822   5
   0   7  77 5.56304 32.9082   8
   7  -7  74 115.953 43.6434   5
   0   7  74 102.689 45.7543   8
   7  -7  71-14.0749 36.9258   5
   0   7  71-33.7220 52.2703   8
   7  -7  68 374.204 73.7301   5
   0   7  68 407.411 82.6381   8
   7  -7  65 66.3734 53.2275   5
   7  -7  65 110.970 48.2046  12
   0   7  65 53.6919 51.0687   8
   0   7  62 242.901 69.1659   4
   7  -7  62 207.192 64.5325   5
   7  -7  62 276.541 68.7265  12
   7  -7  62 242.397 75.8050   8
   7  -7  59 42.6929 56.1682   5
   0   7  59 67.5788 51.2515   4
   7  -7  59 84.5381 55.8689  12
   7  -7  59 58.4245 63.2127   8
   0   7  56 2731.92 176.752   4
   7  -7  56 2504.80 180.306   5
   7  -7  56 2439.85 168.681  12
   7  -7  56 2359.72 181.149   8
   7  -7  53 23.5645 52.2759   5
   0   7  53 109.915 55.7763   4
   7  -7  53 94.4818 53.1240  12
   7  -7  53 119.262 59.6318   8
   0   7  50 2225.92 154.432   4
   7  -7  50 2192.33 162.438   5
   7  -7  50 2244.53 160.880  12
   7  -7  50 2259.78 173.087   8
   0   7  47 282.809 59.0559   3
   0   7  47 278.363 60.5263   4
   7  -7  47 176.750 55.9116   5
   0   7  47 302.435 107.960   1
   7  -7  47 203.393 59.3535  12
   7  -7  47 212.751 62.5381   8
   0   7  44 13242.9 374.757   4
   7  -7  44 11794.3 377.793   5
   0   7  44 11181.5 368.713   3
   0   7  44 11885.3 654.301   1
   7  -7  44 12064.1 384.120  12
   7  -7  44 11611.6 379.900   8
   7  -7  41-21.3771 31.4264   5
   0   7  41 49.6378 36.1135   3
   0   7  41 24.8579 55.5629   1
   7  -7  41 76.0665 41.5792  12
   0   7  41 4.56683 28.1308   7
   7  -7  38 13902.7 391.045   5
   0   7  38 12866.1 372.228   3
   0   7  38 13138.4 641.241   1
   7  -7  38 13701.1 400.419  12
   0   7  38 13227.7 375.206   7
   7  -7  38 13270.5 380.708   8
   0   7  35 1037.23 96.2613   3
   7  -7  35 871.209 94.8847   5
   0   7  35 1110.06 186.825   1
   7  -7  35 920.758 100.225  12
   7  -7  35 800.716 83.4795   8
   0   7  35 1101.96 97.6411   7
   7  -7  32 1290.14 105.138   5
   0   7  32 1025.96 92.1110   3
   0   7  32 1164.84 183.429   1
   7  -7  32 1429.34 113.601  12
   0   7  32 1092.69 97.3923   7
   0   7  29 414.424 107.681   1
   0   7  26 4763.53 333.697   1
   0   7  23 1007.17 154.163   1
   0   7  20 16162.4 595.569   1
   0   7  17 1840.30 190.081   1
   0   7  14 27344.3 779.751   1
   0   7  11 528.995 102.596   1
  -7   7  -8 31416.4 794.253   1
   0   7   8 32665.2 834.924   1
  -7   7  -5 2374.79 190.492   1
   0   7   5 2041.81 192.994   1
  -7   7  -2 46294.1 1005.76   1
  -7   7   1 1809.28 165.748   1
  -7   7   4 135165. 2242.90   1
  -7   7   7 71.6195 51.9941   1
  -7   7  10 43568.8 1021.68   1
  -7   7  13 773.185 123.292   1
  -7   7  16 1207.40 160.280   1
  -7   7  19 436.458 106.279   1
  -7   7  22 22882.4 780.321   1
  -7   7  25-4.01853 56.4141   1
  -7   7  28 3131.71 295.685   1
  -7   7  31 50.8059 47.9874   1
   7   0  34 18846.6 442.013   3
  -7   7  34 18789.6 797.446   1
   7  -7 -34 19622.1 482.238  10
  -7   7  34 18535.8 438.058   7
  -7   7  37 70.8125 63.2059   1
   7   0  37 108.581 44.6798   3
   0  -7  37 91.4101 37.7977   5
  -7   7  37 124.162 45.8432   7
  -7   7  40 822.723 178.425   1
   7   0  40 753.223 87.0545   3
   0  -7  40 743.180 80.1638   5
  -7   7  40 839.133 87.1939   7
  -7   7  43 18.4453 29.9120   4
   0  -7  43 50.1025 27.0231   5
   7  -7 -43 31.0704 30.5357  11
  -7   7  46 1486.57 257.000   1
   0  -7  46 1322.00 110.953   5
  -7   7  46 1368.16 113.667   4
  -7   7  49 59.5045 60.6764   1
  -7   7  49 20.6974 33.6697   4
   0  -7  49-0.49036 29.0462   5
  -7   7  52 2966.67 394.280   1
  -7   7  52 3056.34 175.298   4
   0  -7  52 2753.32 167.454   5
  -7   7  55 17.1727 46.5955   4
   0  -7  55 2.60061 36.8799   5
  -7   7  58 1129.25 111.900   4
   0  -7  58 1187.58 113.000   5
   0  -7  61-16.9292 46.8454   5
   7   0  61 62.7848 48.4955   5
  -7   7  61 56.7532 49.0415   4
   7   0  61-78.4432 62.0846   8
   0  -7  64 2605.56 160.886   5
   7   0  64 2228.58 165.284   5
   0  -7  67 88.8886 39.3492   5
   7   0  67-37.7620 45.9064   5
   0  -7  67 29.9790 52.3788  12
   7   0  67 79.7944 60.6545   8
   7   0  70 39.4605 38.0893   5
   0  -7  70 13.5428 42.9752  12
   7   0  70 66.6465 49.2500   8
   7   0  73-57.9882 38.4365   5
   0  -7  73 34.1400 42.3746  12
   7   0  73 85.4128 56.2245   8
   7   0  76 10.0009 27.5030   5
   0  -7  76 13.0283 29.9543  12
   7   0  76 92.7764 45.1693   8
  -4   8   0 10216.4 439.009   1
  -8   4   0 7654.49 245.915   1
  -8   4  -3 1172.93 80.1875   1
  -8   4   3 1312.79 105.711   1
  -4   8   3 1177.27 147.872   1
  -8   4   6 24910.9 585.802   1
  -4   8   6 24704.1 743.753   1
  -8   4  -6 24217.8 418.855   1
   4   4   6 24709.9 603.831   1
  -8   4   9 45666.9 870.796   1
  -4   8   9 45756.4 1053.25   1
   4   4   9 46404.5 848.921   1
  -8   4  12 18470.9 556.145   1
   4   4  12 18993.3 518.432   1
  -4   8  12 19135.6 672.853   1
  -4   8  15 10441.7 475.203   1
  -8   4  15 10034.6 411.976   1
   4   4  15 10309.5 356.949   1
   4   4  18 10994.0 388.185   1
  -8   4  18 10437.5 449.783   1
  -4   8  18 10477.4 493.243   1
  -4   8  21 31741.7 936.080   1
   4   4  21 31647.4 757.953   1
  -8   4  21 30948.0 874.903   1
  -4   8  24 8004.54 447.313   1
   4   4  24 8250.34 357.003   1
  -8   4  24 7779.43 423.125   1
   4   4  27 15327.1 523.572   1
  -4   8  27 14321.0 633.686   1
  -8   4  27 14720.2 622.183   1
  -8   4  30 37292.3 1101.26   1
   4   4  30 37797.0 934.494   1
  -4   8  30 35988.7 1092.77   1
   4   4  33 486.789 101.738   1
  -4   8  33 548.258 139.692   1
  -8   4  33 517.809 129.016   1
   4  -8  33 403.282 63.9360   5
   8  -4  33 482.287 66.2730   5
   4   4  33 402.179 58.2703   3
   4  -8  33 411.109 64.3418   8
  -4   8  33 439.513 64.1126   7
   4  -8  36 6487.81 242.740   5
  -4   8  36 5364.33 219.440   3
   4   4  36 5981.14 216.397   4
   4   4  36 6595.23 239.546   3
  -8   4  36 6512.83 461.192   1
  -4   8  36 6332.24 455.104   1
   4   4  36 6745.22 379.351   1
   8  -4 -36 6033.83 233.247  11
  -4   8  36 6290.72 241.212   7
   4  -8  36 6255.11 257.362   8
   4   4  39 2437.30 146.753   3
   4   4  39 2312.10 133.822   4
  -8   4  39 2173.26 124.455   4
   4  -8  39 2297.58 145.104   5
  -4   8  39 2579.48 299.945   1
  -8   4  39 2494.10 303.737   1
   8  -4 -39 1969.52 131.109  11
   8  -4  39 2150.08 134.594  12
  -4   8  39 2313.21 148.223   7
   4  -8  39 2204.20 155.651   8
   8  -4  42 860.630 97.9671   5
   4   4  42 1052.20 103.557   3
   4   4  42 869.022 84.3999   4
  -8   4  42 800.613 80.8274   4
   4  -8  42 894.060 93.9723   5
  -4   8  42 1023.63 198.180   1
  -8   4  42 1014.64 204.985   1
   8  -4 -42 1080.37 101.559  11
  -4   8  42 975.364 98.8153   7
   4  -8  42 940.199 107.762   8
  -8   4  45 1160.53 214.450   1
  -4   8  45 1305.58 234.166   1
   4   4  45 1133.68 102.374   4
  -8   4  45 1130.67 95.4826   4
   8  -4  45 1077.25 109.825   5
   4   4  45 1261.59 117.429   3
   4  -8  45 1191.45 111.730   5
   4  -8  45 1204.64 125.016   8
  -4   8  48 1117.83 226.402   1
  -8   4  48 1265.28 107.302   4
   4  -8  48 1267.81 118.417   5
  -4   8  48 1337.11 118.804   4
   8  -4  48 1324.16 123.352   5
   4   4  48 1301.81 113.420   4
   4   4  48 1217.21 116.945   3
   4  -8  48 1421.11 137.037   8
   4  -8  51 93.6341 46.9048   5
  -4   8  51 154.831 52.5992   4
   4   4  51 90.9786 45.2042   4
  -8   4  51 140.976 47.6893   4
   8  -4  51 78.0632 53.1974   5
   8  -4  51 107.192 61.0319   8
   8  -4  54 3112.71 196.279   5
  -4   8  54 3215.42 189.976   4
   4  -8  54 3028.54 189.289   5
   4   4  54 3111.10 182.596   4
  -4   8  54 3141.52 385.673   1
   4  -8  54 3467.66 221.586  12
   8  -4  54 3146.95 200.564   8
   8  -4  57 1325.89 134.263   5
   4  -8  57 1285.61 126.801   5
  -4   8  57 1329.87 124.782   4
   4  -8  57 1176.85 133.258  12
   8  -4  57 1298.53 133.469   8
  -4   8  57 1320.20 131.941   8
   8  -4  60 157.487 62.5073   5
  -4   8  60 120.228 58.5463   4
   4  -8  60 154.048 54.2532   5
   4  -8  60 240.304 81.6472  12
   8  -4  60 149.037 67.4848   8
  -4   8  60 177.027 69.2793   8
   4  -8  63 1828.21 145.523   5
  -4   8  63 2101.92 152.676   4
   8  -4  63 1819.09 153.282   5
   4  -8  63 1883.68 154.738  12
  -4   8  63 1838.24 157.545   8
   8  -4  63 2100.21 167.196   8
   4  -8  66-15.3059 43.4107   5
   8  -4  66-13.9991 40.9837   5
  -4   8  66 60.4535 53.5472   4
   4  -8  66 84.7669 56.9152  12
  -4   8  66 133.567 69.6677   8
   8  -4  66-2.40212 53.4434   8
   4   4  66 95.2217 52.9869   8
   4  -8  69 56.0252 38.8203   5
   8  -4  69 45.7107 41.7699   5
   4  -8  69 98.7606 46.9355  12
   8  -4  69 47.3014 54.4267   8
  -4   8  69 133.318 61.8808   8
   4   4  69 165.033 63.1455   8
   4   4  72 578.562 72.5395   5
   8  -4  72 600.175 78.9165   5
   4  -8  72 712.346 79.1705   5
   4  -8  72 618.471 75.0145  12
  -4   8  72 532.798 75.3739   8
   8  -4  72 764.189 95.3440   8
   4   4  72 591.779 86.1424   8
   4  -8  75 26.6220 32.0663   5
   4   4  75 36.0402 34.1873   5
  -4  -4  75 4.17925 34.9890  12
   4   4  75-11.3083 40.4868   8
   8  -4  78 174.799 41.1439   5
   4   4  78 117.913 40.4762   8
   5  -8  76-7.08279 26.3705   5
   3   5  76 33.8066 28.3534   5
   8  -5  76-6.91564 27.3160   5
   3   5  76-20.2102 41.7310   8
   8  -5  73 46.4085 36.1394   5
   5  -8  73-52.8197 36.6068   5
  -3   8  73-20.7205 38.6451   8
   3   5  73-21.6883 42.2108   8
   8  -5  70 102.820 48.3280   5
   5  -8  70 80.3889 46.3795   5
   5  -8  70 74.8310 43.4225  12
  -3   8  70 120.505 54.9367   8
   8  -5  70 143.623 62.7695   8
   3   5  70 149.940 58.3928   8
   5  -8  67-52.4894 45.4320   5
   8  -5  67 31.2911 42.2823   5
   5  -8  67-34.0865 45.3167  12
   8  -5  67 13.1268 52.3403   8
   3   5  67-6.24791 49.6986   8
  -3   8  67-21.9307 54.6659   8
  -3   8  64-6.75962 47.5230   4
   5  -8  64 7.20853 49.0378   5
   8  -5  64-9.02966 41.7899   5
   5  -8  64 5.43091 49.0239  12
   8  -5  64-7.61634 53.2296   8
  -3   8  64-16.7675 48.7615   8
   8  -5  61 156.374 57.0799   5
  -3   8  61 301.390 73.9000   4
   5  -8  61 211.811 65.1572   5
   5  -8  61 205.234 70.0504  12
   8  -5  61 254.361 76.2707   8
  -3   8  61 340.650 79.1927   8
  -3   8  58 134.443 58.7861   4
   8  -5  58 109.736 54.2661   5
   3   5  58 161.500 62.1081   4
   5  -8  58 89.4235 59.5825   5
   5  -8  58 144.590 65.0392  12
   8  -5  58 237.445 75.4629   8
   8  -5  55 195.406 70.0027   5
  -3   8  55 185.367 60.4561   4
   5  -8  55 210.888 64.7658   5
   3   5  55 194.575 62.9892   4
   5  -8  55 180.411 71.9297  12
   8  -5  55 186.371 65.8624   8
   8  -5  52 6.61939 43.0602   5
  -3   8  52 102.958 53.4053   4
   5  -8  52 37.2355 41.0599   5
   3   5  52 118.491 56.2459   4
  -3   8  52-100.242 96.0705   1
   5  -8  52-30.5345 51.8349  12
   8  -5  52 53.2619 51.8625   8
   5  -8  52 88.1183 52.5325   8
   3   5  49 261.108 59.3577   4
   8  -5  49 294.118 68.7966   5
   3   5  49 332.144 73.8196   3
  -3   8  49 368.282 71.3858   4
   5  -8  49 385.617 73.7400   5
  -3   8  49 311.696 102.451   1
   5  -8  49 301.572 73.9096  12
   8  -5  49 318.814 60.1144  12
   5  -8  49 327.082 80.6788   8
   8  -5  49 299.751 68.9839   8
  -8   3  46 1690.80 120.796   4
   3   5  46 1633.92 131.026   3
   8  -5  46 1634.81 135.201   5
   5  -8  46 1905.17 143.848   5
  -3   8  46 1711.54 134.490   4
   3   5  46 1714.89 127.959   4
  -3   8  46 1662.87 264.694   1
   8  -5  46 1912.83 136.564  12
   5  -8  46 1681.51 142.769   8
   8  -5  46 1593.91 125.668   8
   3   5  43 3762.04 194.978   3
   8  -5  43 3920.60 202.194   5
  -8   3  43 3721.31 170.839   4
   3   5  43 3740.80 181.019   4
   5  -8  43 3654.51 195.888   5
  -3   8  43 3650.87 371.762   1
   8  -5  43 4032.54 190.506  12
   5  -8  43 3739.01 208.588   8
  -3   8  43 3862.54 200.004   7
  -8   3  43 3022.85 192.016   8
   8  -5  40 2087.65 142.349   5
   3   5  40 2169.01 140.252   3
  -8   3  40 1901.70 117.650   4
  -3   8  40 1847.06 133.673   3
   3   5  40 2088.68 131.161   4
   5  -8  40 2075.99 143.525   5
   3   5  40 2082.78 231.728   1
  -8   3  40 2318.29 286.887   1
  -3   8  40 2113.04 272.603   1
   8  -5  40 2165.41 138.622  12
   8  -3 -40 2133.41 136.139  11
  -3   8  40 2269.04 148.132   7
   5  -8  40 2064.56 148.720   8
   3   5  37 553.700 69.2053   4
  -3   8  37 502.442 69.1769   3
   8  -5  37 507.433 72.3723   5
   3   5  37 536.185 71.4064   3
   5  -8  37 561.791 75.5166   5
  -3   8  37 546.370 149.785   1
  -8   3  37 466.595 135.624   1
   3   5  37 456.238 110.073   1
   8  -3 -37 513.014 68.6253  11
   8  -5  37 583.269 74.8054  12
   5  -8  37 595.976 79.9339   8
  -3   8  37 529.673 75.0577   7
   8  -5  34 1278.55 106.465   5
   5  -8  34 1247.00 103.690   5
  -3   8  34 1126.92 93.4231   3
   3   5  34 1188.40 97.9409   3
  -8   3  34 1269.53 197.858   1
   3   5  34 1188.85 164.613   1
  -3   8  34 1293.92 204.673   1
   8  -3 -34 1065.48 92.6559  11
   8  -5  34 1486.69 109.507  12
   5  -8  34 1386.56 112.722   8
  -3   8  34 1332.47 107.136   7
  -3   8  31 15634.3 688.727   1
   3   5  31 15517.2 592.067   1
  -8   3  31 15223.2 673.139   1
   3   5  31 15663.3 387.074   3
   8  -5  31 16288.1 405.635   5
   5  -8  31 16507.5 403.538   5
  -3   8  31 16311.4 403.576   7
  -3   8  28 96.5187 64.1931   1
   3   5  28 58.0440 42.7571   1
  -8   3  28 226.606 79.1391   1
   3   5  25 10859.6 453.171   1
  -3   8  25 11059.7 535.146   1
  -8   3  25 11072.4 515.872   1
   3   5  22 798.074 116.132   1
  -8   3  22 832.864 135.888   1
  -3   8  22 703.384 134.952   1
  -3   8  19 15130.5 597.006   1
   3   5  19 15516.8 515.303   1
  -8   3  19 15057.8 552.204   1
  -3   8  16 7726.65 413.676   1
   3   5  16 7727.39 343.225   1
  -8   3  16 7562.61 357.827   1
  -8   5 -13 72259.0 1190.57   1
   3   5  13 74122.4 1370.84   1
  -8   3  13 70803.4 1354.58   1
   3   5  10 1081.43 119.093   1
  -3   8  10 1055.40 148.249   1
  -8   5 -10 1106.75 87.1172   1
  -8   3  10 949.947 108.212   1
  -3   8   7 11623.0 487.901   1
   3   5   7 11509.0 406.818   1
  -8   3   7 11809.8 371.976   1
  -8   5  -7 11203.0 310.041   1
  -8   5  -4 756.884 75.0610   1
  -8   3   4 832.686 82.6263   1
  -8   5  -1 96.8838 31.8948   1
  -5   8  -1 187.322 61.8128   1
  -8   3   1 124.493 32.1343   1
  -3   8   1 126.726 63.0956   1
  -5   8   2 9292.96 418.833   1
  -8   3  -2 9099.86 208.378   1
  -8   5   2 9376.72 321.229   1
  -8   5   5 50077.4 983.722   1
  -5   8   5 50058.4 1164.02   1
   5   3   5 51287.9 937.492   1
  -5   8   8 15294.1 576.018   1
   5   3   8 15136.1 407.723   1
  -8   5   8 14926.6 472.626   1
  -8   5  11 79944.0 1474.50   1
   5   3  11 79118.5 1308.14   1
  -5   8  11 82319.8 1639.90   1
  -5   8  14 43656.2 1084.70   1
  -8   5  14 44627.5 998.575   1
   5   3  14 41605.6 810.245   1
  -8   5  17 4996.01 304.747   1
  -5   8  17 4815.92 322.850   1
   5   3  17 4885.40 222.778   1
  -5   8  20 619.657 125.061   1
   5   3  20 580.272 80.2049   1
  -8   5  20 776.211 131.044   1
  -5   8  23 40534.8 1109.74   1
   5   3  23 40714.9 857.930   1
  -8   5  23 40730.4 1069.25   1
  -8   5  26 11495.4 543.991   1
  -5   8  26 11628.3 562.188   1
   5   3  26 11961.5 419.642   1
  -5   8  29 7392.42 455.929   1
   5   3  29 7833.31 348.369   1
  -8   5  29 7880.62 461.082   1
  -5   8  32 5828.75 419.057   1
  -8   5  32 5984.89 423.589   1
   5   3  32 6139.10 220.966   3
  -5   8  32 6101.44 229.226   7
   3  -8  35 3515.20 173.029   5
   5   3  35 3520.25 168.929   3
  -8   5  35 2874.77 139.843   4
   5   3  35 3506.17 153.726   4
  -5   8  35 3501.28 338.703   1
  -8   5  35 3560.79 339.260   1
   8  -5 -35 3558.87 173.844  11
   5  -8 -35 3070.90 165.826  10
   3  -8  35 2964.91 175.007   8
  -5   8  35 3581.30 174.151   7
  -8   5  38 321.944 53.6888   4
   5   3  38 253.205 53.3897   4
   5   3  38 386.029 61.3539   3
   3  -8  38 353.825 60.7461   5
  -8   5  38 224.807 91.9702   1
  -5   8  38 468.259 143.272   1
   8  -5 -38 293.425 55.6585  11
   5  -8 -38 287.832 55.8603  10
  -5   8  38 420.745 64.1902   7
   3  -8  38 333.370 64.3386   8
   5   3  41 9485.11 313.040   3
   3  -8  41 9153.00 304.326   5
   5   3  41 9279.19 285.763   4
  -8   5  41 8429.28 273.003   4
  -8   5  41 9485.30 603.124   1
  -5   8  41 9208.80 586.984   1
   8  -5 -41 8692.92 293.744  11
  -5   8  41 8749.58 302.956   7
   3  -8  41 8823.68 331.142   8
  -8   5  44-46.9265 99.2164   1
  -5   8  44 42.1027 71.5170   1
  -8   5  44 107.503 40.7730   4
   5   3  44 144.958 37.0983   4
   5   3  44 63.7466 30.1240   3
   3  -8  44 201.075 51.8220   5
  -5   8  47 241.084 117.213   1
  -8   5  47 277.868 126.874   1
   3  -8  47 151.492 50.7169   5
   5   3  47 166.222 49.1410   4
  -8   5  47 261.477 56.9694   4
  -5   8  47 175.304 51.3527   4
   5   3  47 164.035 53.8315   3
  -5   8  50 50.7941 85.3097   1
  -8   5  50-3.65864 86.1054   1
  -8   5  50 40.1595 37.6102   4
   8  -3  50 67.0375 44.7271   5
  -5   8  50 71.5080 44.6885   4
   5   3  50 55.3834 39.2492   4
   3  -8  50 13.9662 31.9630   5
  -5   8  53 3564.94 408.397   1
  -5   8  53 3492.90 195.410   4
   3  -8  53 3332.95 192.378   5
  -8   5  53 3257.24 178.652   4
   8  -3  53 3151.61 201.852   5
  -5   8  53 3275.34 197.609   8
   8  -3  53 3648.20 208.376   8
   3  -8  56 325.046 70.2653   5
  -5   8  56 414.730 80.4002   4
   8  -3  56 319.041 75.9944   5
   8  -3  56 330.627 77.4083   8
  -5   8  56 471.701 88.1819   8
   3  -8  59 2371.40 167.030   5
   8  -3  59 2042.71 163.168   5
  -5   8  59 2329.19 164.729   4
   3  -8  59 2372.22 183.247  12
  -5   8  59 2226.82 169.155   8
   8  -3  59 2416.37 177.993   8
  -5   8  62 205.851 63.0174   4
   3  -8  62 84.1759 46.7726   5
   8  -3  62 85.5721 53.9127   5
   3  -8  62 220.381 73.3515  12
  -5   8  62 157.903 74.2408   8
   8  -3  62 159.765 66.4592   8
   3  -8  65 144.570 56.1526   5
   8  -3  65 31.2086 46.2486   5
  -5   8  65 113.072 57.0841   4
   3  -8  65 107.438 63.4030  12
   8  -3  65 68.2248 63.0242   8
   5   3  65 161.582 67.2538   8
  -5   8  65 52.8458 64.6871   8
   8  -3  68 54.6976 44.0610   5
   3  -8  68 14.8439 33.6044   5
   3  -8  68 145.366 61.0438  12
   8  -3  68 55.7855 56.3147   8
   5   3  68 78.6503 55.2505   8
   5   3  71 55.1828 41.2166   5
   8  -3  71 35.9089 39.2850   5
   3  -8  71 35.8886 27.4549   5
   3  -8  71 51.5121 43.1459  12
   8  -3  71 30.3372 48.5994   8
   5   3  71 70.7972 60.1785   8
   5   3  74 106.702 41.4068   5
   3  -8  74 135.856 43.9738   5
   8  -3  74 84.4301 41.5889   5
   3  -8  74-8.15295 35.9178  12
  -3  -5  74 150.900 49.1680  12
   8  -3  74 43.5454 43.2716   8
   5   3  74 108.025 52.5257   8
   5   3  77 12.0043 25.9073   5
   8  -3  77-18.8266 27.7852   5
   8  -6  77 98.6808 36.2213   5
   2   6  77 44.0457 31.4670   5
   6  -8  77 25.9759 26.2058   5
   2   6  77 85.2742 40.9344   8
   6  -8  74 347.683 58.5934   5
   8  -6  74 319.271 55.9867   5
   2   6  74 388.377 69.2067   8
  -2   8  74 298.404 60.5040   8
   6  -8  71 57.1831 40.0566   5
   8  -6  71 37.9890 36.4889   5
  -2   8  71-34.2342 43.1678   8
   2   6  71 87.8819 51.0859   8
   6  -8  68 261.584 64.3780   5
   8  -6  68 195.351 56.0542   5
   6  -8  68 202.803 55.4963  12
  -2   8  68 28.9978 44.5539   8
   2   6  68 259.212 69.4917   8
   8  -6  68 189.885 66.7992   8
  -2   8  65 110.932 55.1615   4
   6  -8  65 76.2005 47.5145   5
   8  -6  65 166.051 57.7311   5
   6  -8  65 85.1384 49.3340  12
  -2   8  65 67.7769 49.1475   8
   8  -6  65 4.69506 54.3823   8
  -2   8  62 59.6139 53.5114   4
   6  -8  62 37.1123 44.7052   5
   8  -6  62 125.974 53.3354   5
   6  -8  62 16.9692 47.1323  12
   8  -6  62 124.845 71.1265   8
  -2   8  62 40.8930 56.5064   8
   8  -6  59 13.3207 47.7577   5
   2   6  59 72.7227 52.7023   4
   6  -8  59 41.3382 52.6106   5
  -2   8  59 20.0933 50.4240   4
   6  -8  59 119.668 60.8729  12
   8  -6  59-13.4004 58.8082   8
  -2   8  56 290.594 72.0414   4
   8  -6  56 264.241 71.1754   5
   6  -8  56 297.022 70.5758   5
   2   6  56 204.599 66.0192   4
   8  -6  56 285.751 62.0404  12
   6  -8  56 271.216 73.8511  12
   8  -6  56 264.915 78.9025   8
   6  -8  56 232.809 75.0895   8
   2   6  53 353.695 71.6237   4
   8  -6  53 296.054 65.9214   5
   6  -8  53 287.710 74.1482   5
  -2   8  53 348.480 71.6884   4
  -2   8  53 465.558 162.344   1
   8  -6  53 384.009 73.0852  12
   6  -8  53 347.431 81.1524  12
   6  -8  53 310.011 78.1955   8
   8  -6  53 376.849 82.2137   8
  -2   8  50 4.81373 40.3745   4
   2   6  50 103.484 50.9251   4
   6  -8  50 89.1769 50.3979   5
   8  -6  50 156.124 60.2479   5
  -2   8  50 139.223 109.120   1
   8  -6  50 26.4629 34.9573  12
   6  -8  50 117.058 55.1546  12
   8  -6  50 119.054 51.3631   8
   6  -8  50 58.6843 53.1396   8
   6  -8  47 3289.53 192.682   5
   8  -6  47 3371.59 196.958   5
   2   6  47 3462.30 201.218   3
  -2   8  47 3509.38 193.613   4
   2   6  47 3395.93 181.908   4
  -2   8  47 3427.99 375.154   1
   8  -6  47 3856.59 202.651  12
   6  -8  47 3508.63 211.556  12
   8  -6  47 3504.85 197.378   8
   6  -8  47 3343.34 202.422   8
   2   6  44 762.931 93.8421   3
  -2   8  44 732.570 91.0434   3
   8  -6  44 722.287 90.8765   5
   2   6  44 805.750 90.3842   4
   6  -8  44 871.618 97.5460   5
   2   6  44 775.160 167.121   1
  -2   8  44 670.506 168.817   1
   6  -8  44 803.212 102.891  12
   8  -6  44 732.806 88.1793  12
   6  -8  44 711.925 94.6172   8
   8  -6  44 775.136 90.8506   8
   8  -6  41 523.417 78.4439   5
   2   6  41 792.762 85.0303   4
   6  -8  41 685.017 84.7959   5
   2   6  41 630.809 79.7387   3
  -2   8  41 514.952 71.7054   3
  -2   8  41 758.799 168.494   1
   2   6  41 548.293 126.294   1
   8  -6  41 620.727 81.0154  12
   8  -2 -41 523.880 71.1940  11
   6  -8  41 572.617 86.5610  12
   6  -8  41 591.758 83.1617   8
   8  -6  41 534.780 74.5251   8
  -2   8  41 602.772 82.4139   7
   8  -6  38 10357.2 330.867   5
   6  -8  38 9536.26 319.185   5
  -2   8  38 9279.12 306.823   3
   2   6  38 9524.69 308.643   3
  -2   8  38 9341.50 558.884   1
   2   6  38 9979.12 528.232   1
   6  -8  38 10565.8 354.871  12
   8  -6  38 10682.8 326.765  12
   8  -2 -38 9378.98 301.149  11
   8  -6  38 9297.00 301.208   8
   6  -8  38 10168.3 333.708   8
  -2   8  38 10258.8 328.032   7
   2   6  35 650.439 77.7012   3
   6  -8  35 475.706 68.1079   5
   8  -6  35 674.689 80.7007   5
  -2   8  35 544.491 69.9710   3
   2   6  35 566.927 124.868   1
  -2   8  35 394.827 118.296   1
   8  -6  35 571.096 77.8151  12
   6  -8  35 610.047 81.9908  12
   8  -2 -35 649.800 73.2953  11
   6  -8  35 587.418 78.4013   8
   2   6  35 624.674 74.5623   7
   8  -6  35 601.236 71.7824   8
  -2   8  35 680.171 79.1112   7
   8  -6  32 1441.68 111.158   5
   2   6  32 1364.43 104.432   3
   6  -8  32 1397.31 106.510   5
  -2   8  32 1337.81 199.361   1
   2   6  32 1331.40 179.606   1
  -8   2  32 1230.32 189.307   1
   8  -6  32 1565.29 114.333  12
   6  -8  32 1549.50 126.857  12
  -2   8  32 1345.74 106.357   7
   2   6  32 1386.51 102.449   7
  -8   2  29 28968.7 916.525   1
   2   6  29 28558.3 862.041   1
  -2   8  29 29217.5 951.598   1
   2   6  26 1124.96 152.178   1
  -8   2  26 1169.43 171.746   1
  -2   8  26 1060.71 167.477   1
  -2   8  23 20262.8 732.317   1
   2   6  23 20239.0 666.627   1
  -8   2  23 20482.8 693.518   1
  -8   2  20 3532.32 260.657   1
   2   6  20 3481.85 249.555   1
  -2   8  20 3204.43 279.015   1
  -8   2  17 7883.92 372.996   1
  -2   8  17 8411.62 434.700   1
   2   6  17 8122.48 381.012   1
  -2   8  14 38041.8 990.195   1
  -8   2  14 37927.5 879.483   1
   2   6  14 37150.4 903.506   1
   2   6  11 2945.43 212.477   1
  -8   2  11 3109.73 197.422   1
  -2   8  11 2717.99 236.566   1
  -8   6 -11 2852.45 181.454   1
   2   6   8 379.864 83.9184   1
  -8   6  -8 250.964 55.7358   1
  -2   8   8 360.175 85.0424   1
  -8   2   8 366.660 64.9165   1
  -2   8   5 1145.91 149.683   1
  -6   8  -5 1077.77 147.666   1
   2   6   5 1045.35 132.477   1
  -8   6  -5 780.362 92.2978   1
  -6   8  -2 21807.3 681.691   1
  -2   8   2 22691.3 717.857   1
  -8   6  -2 23038.0 571.387   1
  -6   8   1 10284.8 449.158   1
  -8   6   1 10737.8 372.153   1
  -8   6   4 769.372 102.627   1
  -6   8   4 836.048 133.889   1
  -6   8   7 29945.9 839.972   1
  -8   6   7 28302.6 737.418   1
   6   2   7 30403.0 576.102   1
  -6   8  10 946.337 141.491   1
   6   2  10 880.226 71.8690   1
  -8   6  10 971.658 128.060   1
  -8   6  13 1674.45 175.397   1
   6   2  13 1673.04 100.413   1
  -6   8  13 1856.08 198.925   1
  -6   8  16 2652.76 242.018   1
  -8   6  16 2568.07 226.992   1
   6   2  16 2457.86 127.090   1
   6   2  19 6828.28 236.481   1
  -8   6  19 6960.43 383.709   1
  -6   8  19 6599.64 396.278   1
  -6   8  22 15314.6 633.916   1
  -8   6  22 15973.7 620.659   1
  -6   8  25 17248.4 695.221   1
  -8   6  25 17614.3 689.526   1
  -6   8  28 8306.70 485.184   1
  -8   6  28 7705.43 460.384   1
   6   2  31 752.050 76.5502   3
  -6   8  31 697.472 149.737   1
  -8   6  31 790.535 160.774   1
   8  -6 -31 809.354 88.3709  10
  -6   8  31 739.900 78.4976   7
   8  -2  34 806.387 80.5617   3
   2  -8  34 626.860 72.1870   5
   6   2  34 826.653 83.6236   3
  -8   6  34 740.782 158.740   1
  -6   8  34 844.242 167.600   1
  -8   6  34 788.724 74.5829   7
  -6   8  34 921.883 88.7097   7
  -8   6  37 4016.59 175.921   4
   6   2  37 4535.56 198.473   3
   2  -8  37 4616.99 201.315   5
   6   2  37 4609.00 184.957   4
  -8   6  37 5155.68 421.201   1
  -6   8  37 4927.82 409.857   1
   6  -8 -37 4310.25 204.375  10
   8  -6 -37 4567.90 204.541  11
  -6   8  37 4511.24 200.821   7
   2  -8  40 1090.73 99.2021   5
   6   2  40 1029.93 90.7559   4
  -8   6  40 1157.98 95.9799   4
   6   2  40 1046.35 102.699   3
  -8   6  40 1237.14 223.943   1
  -6   8  40 897.805 191.559   1
   8  -6 -40 1125.74 104.499  11
  -6   8  40 1098.34 102.880   7
   6   2  43 2057.04 145.251   3
  -8   6  43 1407.20 108.730   4
   2  -8  43 1373.42 114.046   5
   6   2  43 2115.11 133.210   4
  -8   6  43 2167.97 302.536   1
  -6   8  43 2032.23 284.336   1
   8  -6 -43 1723.65 130.873  11
  -6   8  43 1975.03 140.636   7
  -8   6  46 510.177 162.636   1
  -6   8  46 816.620 192.844   1
  -6   8  46 758.008 84.8774   4
  -8   6  46 601.441 74.0840   4
   6   2  46 763.939 87.1220   4
   2  -8  46 522.121 75.8961   5
   6   2  46 803.152 96.9027   3
  -8   6  49 768.372 203.777   1
  -6   8  49 711.798 186.075   1
  -8   6  49 778.885 89.6893   4
   2  -8  49 699.872 87.3606   5
  -6   8  49 745.506 91.2360   4
  -6   8  49 760.184 91.6002   8
  -8   6  52 711.638 184.363   1
  -6   8  52 998.217 236.747   1
  -8   6  52 882.432 95.2180   4
  -6   8  52 895.323 102.948   4
   2  -8  52 912.172 104.119   5
   8  -2  52 974.471 115.498   5
  -6   8  52 953.940 107.194   8
  -8   6  55 541.527 79.4731   4
  -6   8  55 676.453 91.2248   4
   8  -2  55 571.390 91.3442   5
   2  -8  55 520.060 84.5861   5
  -6   8  55 485.566 87.4351   8
  -8   6  58 1199.01 115.062   4
   2  -8  58 1080.45 115.088   5
   8  -2  58 1131.00 122.567   5
  -6   8  58 1091.90 114.593   4
   8  -2  58 1304.17 132.587   8
  -6   8  58 1075.68 124.410   8
   8  -2  61 61.5849 53.1562   5
  -6   8  61 181.197 65.3940   4
   2  -8  61 112.139 48.6222   5
   8  -2  61 119.133 62.6433   8
   2  -8  64 471.092 74.0573   5
  -6   8  64 639.191 86.7074   4
   8  -2  64 522.142 88.5320   5
   2  -8  64 624.796 102.981  12
   8  -2  64 654.036 101.396   8
   6   2  64 555.807 91.1501   8
   2  -8  67 253.992 57.8520   5
   8  -2  67 191.628 60.4500   5
   6   2  67 97.5449 51.2519   5
   2  -8  67 208.109 63.5137  12
   6   2  67 129.909 59.8675   8
   8  -2  67 250.175 70.7803   8
   2  -8  70 101.418 42.6231   5
   8  -2  70-0.12288 39.4683   5
   6   2  70 6.19293 36.5818   5
   2  -8  70 109.517 50.5148  12
   8  -2  70 69.8571 52.0139   8
   6   2  70 12.3384 49.4556   8
   6   2  73 134.691 42.6856   5
   8  -2  73 277.373 55.1231   5
   2  -8  73 160.815 42.4409   5
   2  -8  73 249.304 54.1740  12
  -2  -6  73 234.794 60.5973  12
   6   2  73 236.597 63.3800   8
   8  -2  73 295.353 62.7989   8
   6   2  76 90.3992 33.7947   5
   8  -2  76 57.1854 32.6648   5
   2  -8  76 44.8889 27.6759  12
  -2  -6  76 100.784 42.2526  12
   6   2  76 159.315 52.1054   8
   8  -2  76 76.6196 46.2004   8
   8  -7  75 19.7911 33.5776   5
   7  -8  75 24.0224 30.5038   5
   1   7  75-29.0911 39.5349   8
  -1   8  75-49.3205 38.5135   8
   7  -8  72 712.403 82.1891   5
   8  -7  72 735.308 82.6607   5
   1   7  72 749.956 88.6302   8
  -1   8  72 470.848 72.2929   8
   8  -7  69 118.578 49.8521   5
   7  -8  69 132.697 49.3706   5
   1   7  69 148.508 55.7840   8
  -1   8  69 47.2852 43.4942   8
   7  -8  66 45.6492 44.7876   5
   8  -7  66 24.4089 45.0981   5
   7  -8  66-38.7093 53.3152  12
   1   7  66-24.4983 48.1937   8
  -1   8  66 39.7606 54.7654   8
  -1   8  63 228.755 61.2710   4
   8  -7  63 218.012 67.4679   5
   1   7  63 229.881 66.2889   4
   7  -8  63 151.933 56.6913   5
   7  -8  63 239.968 62.7016  12
  -1   8  63 205.259 72.3609   8
   8  -7  63 184.636 65.8837   8
  -1   8  60 1488.63 131.157   4
   8  -7  60 1319.38 130.536   5
   1   7  60 1313.32 122.839   4
   7  -8  60 1140.08 124.504   5
   7  -8  60 1290.07 126.071  12
   8  -7  60 1251.00 115.559  12
   8  -7  60 1048.06 127.832   8
   7  -8  57 795.226 106.301   5
   1   7  57 878.677 104.164   4
   8  -7  57 748.161 105.114   5
  -1   8  57 770.519 101.207   4
   7  -8  57 779.342 107.463  12
   8  -7  57 933.790 104.459  12
   7  -8  57 890.538 120.250   8
   8  -7  57 829.414 113.280   8
  -1   8  54 6958.20 287.382   4
   1   7  54 7044.58 285.754   4
   7  -8  54 6823.23 294.668   5
   8  -7  54 6892.98 297.540   5
   8  -7  54 6753.44 274.798  12
   7  -8  54 6632.71 285.897  12
   7  -8  54 5883.32 288.956   8
   8  -7  54 6890.74 305.006   8
  -1   8  51 306.615 71.6978   4
   1   7  51 488.389 79.1739   4
   8  -7  51 390.495 79.5917   5
   7  -8  51 325.004 72.8033   5
  -1   8  51 67.1717 72.3913   1
   7  -8  51 642.053 94.4357  12
   8  -7  51 412.821 75.8591  12
   7  -8  51 398.024 86.7652   8
   8  -7  51 351.896 80.8612   8
   8  -7  48 2126.22 160.975   5
   7  -8  48 2048.76 153.046   5
  -1   8  48 2263.01 155.845   4
   1   7  48 2076.51 147.992   4
   1   7  48 2028.81 153.572   3
  -1   8  48 1991.31 283.584   1
   7  -8  48 2252.94 162.894  12
   8  -7  48 2313.10 156.120  12
   8  -7  48 2128.85 161.917   8
   7  -8  48 2428.48 171.877   8
  -1   8  45 288.563 63.6814   3
  -1   8  45 287.262 65.7410   4
   8  -7  45 404.724 76.4025   5
   1   7  45 352.264 67.4294   3
   1   7  45 410.009 69.6050   4
   7  -8  45 232.925 58.8226   5
   1   7  45 310.852 99.4786   1
  -1   8  45 375.461 147.664   1
   7  -8  45 313.338 69.1522  12
   8  -7  45 303.198 63.0150  12
   7  -8  45 264.468 63.4955   8
   8  -7  45 260.063 63.7386   8
   1   7  42 1683.79 122.195   4
   1   7  42 1753.48 134.815   3
   8  -7  42 1753.70 137.162   5
   7  -8  42 1687.01 136.666   5
  -1   8  42 1698.14 132.010   3
   1   7  42 1712.80 234.419   1
  -1   8  42 1532.61 253.385   1
   8  -7  42 1628.33 131.123  12
   7  -8  42 1628.03 136.504  12
  -1   8  42 1647.90 130.420   7
   7  -8  42 1632.85 135.581   8
   8  -7  42 1627.68 127.231   8
  -1   8  39 2565.56 155.069   3
   1   7  39 2533.23 155.241   3
   7  -8  39 2662.77 165.192   5
   8  -7  39 2522.69 160.381   5
   1   7  39 2606.00 280.654   1
  -1   8  39 2346.56 279.239   1
   8  -7  39 2636.67 163.104  12
   7  -8  39 2567.44 165.865  12
   8  -1 -39 2610.27 149.947  11
   7  -8  39 2609.13 164.473   8
   1   7  39 2600.82 153.607   7
  -1   8  39 2554.30 157.758   7
   8  -7  39 2541.64 155.163   8
   1   7  36 13396.4 372.234   3
   7  -8  36 13812.0 386.962   5
   8  -7  36 13940.3 389.698   5
  -1   8  36 12795.7 365.199   3
   1   7  36 13997.3 647.282   1
  -1   8  36 13890.8 671.704   1
   8  -7  36 14221.0 393.540  12
   8  -1 -36 13215.0 359.655  11
   7  -8  36 13735.7 405.788  12
   7   1 -36 11883.4 343.228  11
  -1   8  36 13693.8 383.133   7
   1   7  36 12977.5 369.520   7
   7  -8  36 13490.0 386.002   8
   8  -7  36 12933.1 363.658   8
   7  -8  33 6734.30 252.187   5
   8  -7  33 6620.09 250.850   5
  -1   8  33 6845.57 243.548   3
   1   7  33 6868.17 245.230   3
  -1   8  33 6744.15 446.761   1
   1   7  33 6566.67 426.215   1
   7  -8  33 6888.28 269.887  12
   8  -1 -33 6746.47 242.563  11
   8  -7  33 7126.94 262.643  12
   1   7  33 6682.02 244.634   7
  -1   8  33 7004.89 252.501   7
   7  -8  33 6542.68 249.225   8
   8  -7  30 21679.5 495.829   5
   1   7  30 21080.8 476.723   3
   7  -8  30 21792.4 497.176   5
  -1   8  30 21347.8 804.633   1
   1   7  30 20372.0 758.177   1
   7  -8  30 23139.4 534.125  12
   8  -7  30 22975.1 515.702  12
  -1   8  30 21768.1 490.965   7
   1   7  27 1188.90 173.674   1
  -1   8  27 1061.34 169.753   1
  -1   8  24 52155.8 1296.57   1
   1   7  24 52219.6 1250.95   1
   1   7  21 12387.9 527.629   1
  -1   8  21 12863.1 565.754   1
   1   7  18 6848.84 369.810   1
  -1   8  18 7025.23 397.022   1
   1   7  15 4058.51 274.678   1
  -1   8  15 3974.76 288.427   1
   1   7  12 1635.51 173.771   1
  -1   8  12 1810.79 191.735   1
   1   7   9 19942.9 635.465   1
  -1   8   9 20360.9 669.850   1
  -8   7  -9 20871.9 598.324   1
  -7   8  -6 40600.6 985.478   1
  -8   7  -6 42378.2 916.787   1
   1   7   6 41032.9 993.755   1
  -1   8   6 41449.0 1016.75   1
  -7   8  -3 2246.84 198.471   1
  -1   8   3 2656.26 228.185   1
  -8   7   0 11965.3 432.795   1
  -7   8   0 11737.3 477.633   1
  -7   8   3 18057.9 605.555   1
  -8   7   3 16590.9 535.068   1
  -8   7   6 127887. 2069.73   1
  -7   8   6 129681. 2159.50   1
  -7   8   9 8623.35 417.048   1
  -8   7   9 8558.54 398.005   1
  -7   8  12 58623.2 1316.70   1
  -8   7  12 61404.4 1306.72   1
  -8   7  15 5840.96 347.451   1
  -7   8  15 6201.79 373.494   1
  -8   7  18 94570.3 1857.59   1
  -7   8  18 93942.6 1885.86   1
  -7   8  21 12405.8 566.728   1
  -8   7  21 12814.9 564.706   1
  -7   8  24 1168.12 176.725   1
  -8   7  24 1219.75 177.190   1
  -8   7  27 1253.93 192.279   1
  -7   8  27 1504.45 206.706   1
   7   1  30 8257.57 257.526   3
  -7   8  30 8251.21 508.690   1
  -8   7  30 8277.73 504.162   1
   7  -8 -30 8561.85 286.896  10
   8  -7 -30 8377.80 291.419  10
   7   1  33 550.969 68.1979   3
   8  -1  33 571.793 71.0096   3
  -7   8  33 516.352 135.890   1
  -8   7  33 582.453 149.487   1
   7  -8 -33 918.072 95.6120  10
   8  -7 -33 828.359 94.4629  10
  -8   7  33 525.244 67.6321   7
  -7   8  33 605.905 75.2836   7
   8  -1  36 24273.6 531.180   3
   7   1  36 23194.5 488.085   4
   7   1  36 23424.6 524.110   3
  -7   8  36 24706.6 960.438   1
  -8   7  36 25092.0 961.256   1
   7  -8 -36 23662.1 557.781  10
  -8   7  36 23917.1 516.370   7
  -7   8  36 23134.5 523.230   7
   8  -1  39 1106.56 103.352   3
   1  -8  39 1194.33 100.269   5
   7   1  39 1147.88 103.995   3
   7   1  39 1055.34 89.8566   4
  -7   8  39 1323.58 230.936   1
  -8   7  39 1176.87 216.987   1
   8  -7 -39 1255.45 110.579  11
  -7   8  39 1217.73 107.556   7
  -8   7  42 93.6467 34.5134   4
   1  -8  42 83.7074 36.3383   5
   7   1  42 34.7911 35.0533   3
  -7   8  42 62.0260 77.4934   1
  -8   7  42 141.953 78.0423   1
   8  -7 -42 156.522 54.6524  11
  -7   8  42 98.1878 36.3585   7
  -8   7  45 173.319 51.9092   4
  -7   8  45 172.761 51.7386   4
   1  -8  45 169.709 47.4595   5
   8  -7 -45 206.254 53.1192  11
  -8   7  45 139.052 116.342   1
  -7   8  45 139.118 86.8940   1
  -7   8  48 208.471 115.845   1
  -8   7  48 168.720 94.0111   1
   1  -8  48 262.806 55.7324   5
  -1  -7  48 148.020 43.1454   5
  -8   7  48 119.773 46.9092   4
  -7   8  48 185.195 53.8581   4
  -8   7  51 1573.85 270.488   1
  -7   8  51 1731.27 302.484   1
  -8   7  51 1466.62 121.072   4
   1  -8  51 1261.17 114.270   5
  -1  -7  51 1311.87 111.258   5
  -7   8  51 1439.98 123.757   4
  -8   7  54 1241.54 114.125   4
   1  -8  54 1246.66 114.692   5
  -1  -7  54 1178.72 109.545   5
   8  -1  54 1364.47 130.904   5
  -7   8  54 1344.57 122.296   4
  -7   8  57 22.2112 50.6151   4
  -8   7  57 43.8958 42.9316   4
  -1  -7  57 45.8622 45.1885   5
   1  -8  57 114.233 51.8238   5
   8  -1  57 10.9955 50.2729   5
  -7   8  60 1306.91 121.454   4
  -8   7  60 1410.81 124.192   4
   1  -8  60 1202.09 117.754   5
   8  -1  60 1202.41 123.933   5
   8  -1  60 1578.83 143.650   8
   1  -8  63 130.158 48.0127   5
   8  -1  63 137.343 54.6449   5
   7   1  63 87.2411 52.5880   5
  -7   8  63 106.067 57.6743   4
   7   1  63 186.468 71.3020   8
   8  -1  63 81.2914 61.7953   8
   7   1  66 630.781 87.0635   5
   1  -8  66 497.127 71.1350   5
   8  -1  66 613.534 87.4132   5
   1  -8  66 799.598 106.659  12
   8  -1  66 742.078 105.469   8
   7   1  66 697.650 101.871   8
   1  -8  69 2.96211 34.4604   5
   7   1  69 74.3651 46.4980   5
   8  -1  69 1.57273 38.7868   5
   1  -8  69 117.938 58.9370  12
  -1  -7  69-37.4139 51.8765  12
   8  -1  69-4.77664 48.1970   8
   7   1  69 40.4848 50.0542   8
   8  -1  72 316.884 60.1708   5
   7   1  72 253.925 53.3090   5
   1  -8  72 271.466 60.9387  12
  -1  -7  72 415.798 71.0655  12
   7   1  72 410.355 80.4356   8
   8  -1  72 376.400 74.4723   8
   7   1  75-14.5671 27.8339   5
   8  -1  75 43.7876 31.0483   5
   1  -8  75-60.2073 36.3000  12
  -1  -7  75 10.4046 33.8840  12
   7   1  75-14.8333 38.9488   8
   8  -1  75 89.2663 47.4605   8
   7   1  78 68.8112 38.7740   8
   8  -8  76 694.806 66.8900   5
   8  -8  73 1.47166 32.3740   5
   0   8  73-37.7585 46.9680   8
   8  -8  70 2346.20 146.351   5
   0   8  70 2283.08 151.674   8
   8  -8  67-5.75946 41.4447   5
   0   8  67 39.7239 50.5035   8
   8  -8  64 149.817 59.1993   5
   0   8  64 126.523 55.0868   4
   8  -8  64 171.002 57.7712  12
   8  -8  61-20.5434 48.3800   5
   0   8  61 15.9467 48.3715   4
   8  -8  61 63.4313 53.1997  12
   0   8  58 1703.41 139.944   4
   8  -8  58 1522.48 142.845   5
   8  -8  58 1432.05 130.343  12
   8  -8  58 1408.81 144.222   8
   0   8  55 47.8216 53.1057   4
   8  -8  55 36.3726 50.9782   5
   8  -8  55 34.5485 47.7890  12
   8  -8  55 104.799 65.7839   8
   0   8  52 7431.09 293.393   4
   8  -8  52 7158.66 305.742   5
   8  -8  52 7019.17 290.727  12
   8  -8  52 7236.52 310.724   8
   8  -8  49 172.183 64.4871   5
   0   8  49 165.418 61.5176   4
   8  -8  49 71.0723 45.8311  12
   8  -8  49 93.4983 55.4659   8
   8  -8  46 737.926 95.0225   5
   0   8  46 734.203 91.2139   4
   0   8  46 545.716 84.6671   3
   0   8  46 412.405 136.024   1
   8  -8  46 496.764 79.8898  12
   8  -8  46 472.299 79.1848   8
   8  -8  43 45.9937 36.7637   5
   0   8  43 51.1889 34.2115   3
   0   8  43 82.4213 52.9961   1
   8  -8  43 43.0668 38.0499  12
   8  -8  43 52.2025 39.4448   8
   0   8  40 7032.82 274.331   3
   8  -8  40 7459.88 288.015   5
   0   8  40 8090.89 522.766   1
   8   0 -40 7295.42 265.726  11
   8  -8  40 7392.25 287.941  12
   0   8  40 7807.82 286.272   7
   8  -8  40 7084.64 277.243   8
   0   8  37 309.948 60.2603   3
   8  -8  37 270.353 59.6008   5
   0   8  37 213.398 88.0336   1
   8   0 -37 380.634 59.0031  11
   8  -8  37 193.105 55.2919  12
   0   8  37 284.817 59.5310   7
   8  -8  37 186.555 52.6214   8
   0   8  34 13806.8 382.651   3
   8  -8  34 13918.8 394.313   5
   0   8  34 14480.7 674.910   1
   8  -8  34 14976.9 413.093  12
   8   0 -34 14240.5 377.091  11
   0   8  34 14347.5 389.635   7
   8  -8  34 14071.1 382.180   8
   8  -8  31 119.114 36.6051   5
   0   8  31 261.700 50.3958   3
   0   8  31 180.509 83.5691   1
   8  -8  31 211.221 51.3846  12
   8   0 -31 249.905 52.5677  11
   0   8  31 129.765 42.5029   7
   8  -8  28 4452.03 195.439   5
   0   8  28 4254.99 342.160   1
   0   8  25 74.6528 65.8631   1
   0   8  22 56430.3 1352.53   1
   0   8  19 1893.91 204.710   1
   0   8  16 118069. 2158.06   1
   0   8  13 1875.75 200.545   1
   0   8  10 16575.8 606.664   1
  -8   8 -10 18454.9 598.595   1
   0   8   7 192.904 86.3475   1
  -8   8  -7 160.053 60.7628   1
  -8   8  -4 255856. 3898.70   1
   0   8   4 259528. 3993.83   1
  -8   8  -1 2683.59 217.040   1
  -8   8   2 13551.3 506.451   1
  -8   8   5 385.597 88.7335   1
  -8   8   8 698.232 119.334   1
  -8   8  11 439.254 105.399   1
  -8   8  14 73253.9 1557.30   1
  -8   8  17 1523.76 197.755   1
  -8   8  20 29608.4 927.021   1
  -8   8  23 296.645 101.975   1
  -8   8  26 457.806 124.569   1
  -8   8  29 1222.32 198.767   1
   8  -8 -29 1364.20 115.581  10
   8   0  32 13066.3 346.963   3
  -8   8  32 13013.3 662.935   1
   8  -8 -32 12488.7 378.413  10
  -8   8  32 12817.9 344.520   7
   8   0  35 384.015 65.0640   3
  -8   8  35 411.752 140.381   1
   8  -8 -35 568.726 84.4122  10
  -8   8  35 339.180 56.8472   7
  -8   8  38 9312.20 595.101   1
   8   0  38 9041.69 301.992   3
  -8   8  38 8930.85 294.457   7
  -8   8  41 20.9812 65.9005   1
   8   0  41 32.3838 32.0813   3
  -8   8  41-3.04091 36.0423   7
  -8   8  44 178.811 49.6047   4
   0  -8  44 133.448 38.8245   5
   8  -8 -44 132.002 46.9252  11
  -8   8  44 166.927 111.202   1
  -8   8  47 387.534 152.755   1
   0  -8  47 505.138 72.3397   5
  -8   8  47 417.840 71.7215   4
   0  -8  50 13595.4 390.417   5
  -8   8  50 14449.9 408.692   4
  -8   8  53 60.9485 53.8421   4
   0  -8  53 5.92698 33.5817   5
  -8   8  56 1220.33 116.726   4
   0  -8  56 1000.74 100.261   5
   8   0  56 972.026 114.096   5
  -8   8  59-7.76681 49.8608   4
   0  -8  59 91.7179 44.6216   5
   8   0  59 83.5710 51.0429   5
   8   0  62 162.285 60.5289   5
  -8   8  62 118.481 51.7380   4
   8   0  62 81.6829 56.5873   8
   8   0  65 57.4112 45.8802   5
   8   0  65 39.9910 51.2258   8
   8   0  68 779.897 89.4145   5
   0  -8  68 1044.41 112.127  12
   8   0  68 1034.18 114.596   8
   8   0  71 24.1222 34.3908   5
   0  -8  71 69.9083 46.1104  12
   8   0  71 68.6794 53.6952   8
   8   0  74 160.703 43.2642   5
   0  -8  74 200.539 49.9597  12
   8   0  77-23.8258 33.8691   8
   9  -5  77 124.934 37.0786   5
   4   5  77 223.526 48.7644   8
   5  -9  74 39.6961 32.0324   5
   4   5  74 29.7789 30.9679   5
   9  -5  74 65.2483 34.6779   5
   5  -9  74-19.3207 31.8406  12
   4   5  74 48.8633 44.1345   8
   5  -9  71 233.427 55.5374   5
   4   5  71 112.922 42.0868   5
   9  -5  71 190.883 51.2405   5
   5  -9  71 144.744 45.9992  12
   4   5  71 107.887 50.2589   8
   9  -5  71 291.023 65.0908   8
   5  -9  68 84.1637 44.2324   5
   9  -5  68 58.3324 43.6024   5
   5  -9  68 16.5478 42.5835  12
  -4   9  68 40.0154 46.3421   8
   9  -5  68 66.8024 53.4992   8
   4   5  68 124.204 54.3832   8
  -4   9  65 44.1953 47.3570   4
   5  -9  65 5.45801 39.5184   5
   9  -5  65 70.7454 48.6376   5
   5  -9  65-10.8193 45.9835  12
  -4   9  65-39.8484 49.5232   8
   9  -5  65-38.5456 51.8889   8
   5  -9  62 71.4341 47.9403   5
   9  -5  62 142.598 63.7575   5
  -4   9  62 130.414 57.0059   4
   5  -9  62 76.2129 55.5919  12
  -4   9  62 73.4787 55.6337   8
   9  -5  62 87.1304 60.5840   8
   5  -9  59 2038.43 156.284   5
   9  -5  59 1997.22 159.408   5
  -4   9  59 2099.05 157.817   4
   5  -9  59 2227.21 173.378  12
   9  -5  59 2232.23 179.415   8
  -4   9  59 1893.20 156.865   8
  -4   9  56 732.136 98.3118   4
   9  -5  56 664.546 98.9737   5
   4   5  56 717.837 95.7350   4
   5  -9  56 539.841 85.9157   5
   5  -9  56 540.871 100.533  12
   9  -5  56 717.239 105.368   8
   4   5  53 331.904 66.4304   4
   5  -9  53 354.301 76.3390   5
  -4   9  53 321.003 75.3899   4
   9  -5  53 447.447 84.0246   5
  -4   9  53 170.813 109.879   1
   5  -9  53 362.599 85.3279  12
   9  -5  53 394.849 85.5939   8
   9  -5  50 712.657 97.9278   5
   4   5  50 792.422 92.8211   4
   5  -9  50 653.697 91.1894   5
  -4   9  50 742.655 95.6532   4
   4   5  50 750.130 98.8410   3
  -4   9  50 934.946 212.938   1
   5  -9  50 762.624 108.659  12
   9  -5  50 894.220 109.667   8
   4   5  47 500.441 82.3878   3
  -9   4  47 454.824 67.8274   4
   9  -5  47 471.114 76.9168   5
   5  -9  47 436.742 73.8129   5
   4   5  47 449.945 72.5483   4
  -4   9  47 412.415 136.895   1
   5  -9  47 516.923 93.7334  12
   9  -5  47 390.721 72.9257   8
   4   5  44 6959.52 277.320   3
   5  -9  44 7062.82 279.803   5
  -9   4  44 6530.44 237.502   4
   9  -5  44 6931.42 283.191   5
   4   5  44 6627.73 251.979   4
  -4   9  44 6779.70 528.419   1
   9  -5  44 7411.89 266.283  12
   9  -4 -44 7190.32 267.268  11
  -4   9  44 7224.85 287.450   7
   4   5  41 640.150 81.9412   3
   9  -5  41 716.883 88.7089   5
   4   5  41 591.139 75.2586   4
   5  -9  41 525.968 81.5558   5
  -4   9  41 596.528 148.383   1
  -9   4  41 624.902 164.148   1
   9  -4 -41 721.413 82.5861  11
   9  -5  41 694.337 80.1448  12
   5  -9  41 678.075 93.2030   8
  -4   9  41 716.414 89.7021   7
   4   5  38 3158.40 169.636   3
   4   5  38 2932.90 152.727   4
   5  -9  38 2880.14 166.823   5
  -4   9  38 2610.03 156.279   3
   9  -5  38 3099.20 179.157   5
  -4   9  38 3164.84 332.613   1
  -9   4  38 3116.24 334.764   1
   9  -5  38 3333.01 167.869  12
   9  -4 -38 2989.50 167.692  11
   5  -9  38 2782.30 174.185   8
  -4   9  38 3285.13 179.690   7
   5  -9  35 376.238 62.2384   5
   4   5  35 378.431 59.9121   4
   9  -5  35 300.866 62.7605   5
  -4   9  35 275.375 49.7052   3
   4   5  35 386.739 62.4523   3
  -9   4  35 402.894 120.026   1
  -4   9  35 396.373 126.231   1
   9  -5  35 344.917 59.0681  12
   9  -4 -35 399.274 65.2423  11
   5  -9  35 356.350 67.6871   8
  -4   9  35 376.758 65.4119   7
   5  -9  32 3897.15 185.359   5
   4   5  32 4157.58 185.984   3
   9  -5  32 4319.41 195.488   5
  -4   9  32 4314.14 371.318   1
  -9   4  32 4245.32 359.686   1
   4   5  32 3977.97 285.568   1
   9  -4 -32 4173.05 189.287  11
  -4   9  32 4419.72 196.657   7
   4   5  29 4568.76 292.867   1
  -4   9  29 4302.30 363.552   1
  -9   4  29 4340.89 353.262   1
   4   5  29 4689.01 191.827   3
   9  -5  29 4751.96 200.153   5
  -4   9  29 4559.76 195.239   7
   4   5  26 1056.83 137.210   1
  -9   4  26 903.136 158.343   1
  -4   9  26 861.595 159.915   1
  -4   9  23 4349.27 341.604   1
  -9   4  23 4117.66 307.970   1
   4   5  23 4388.67 268.467   1
  -4   9  20 1311.84 185.495   1
  -9   4  20 1129.24 156.957   1
   4   5  20 1222.72 139.746   1
  -9   4  17 1604.26 172.934   1
   4   5  17 1580.83 155.118   1
  -4   9  17 1480.94 196.529   1
  -4   9  14 33739.9 988.691   1
  -9   4  14 33006.2 832.024   1
   4   5  14 33179.9 793.350   1
   4   5  11 1185.91 127.379   1
  -4   9  11 1331.34 178.841   1
  -9   4  11 1376.70 140.534   1
   4   5   8 1610.50 147.713   1
  -9   4   8 1539.25 139.062   1
  -9   5  -8 1165.35 79.2353   1
  -4   9   8 1319.08 171.356   1
  -9   5  -5 1091.16 80.5760   1
   4   5   5 1235.69 133.742   1
  -9   4   5 1047.57 106.619   1
  -4   9   5 1048.20 149.613   1
  -9   5  -2 1035.19 88.7241   1
  -4   9   2 814.140 132.534   1
  -9   4   2 788.709 80.3547   1
  -5   9  -2 924.385 144.335   1
  -5   9   1 1829.42 198.599   1
  -4   9  -1 1770.42 196.126   1
  -9   4  -1 1732.40 100.887   1
  -9   5   1 1680.28 124.836   1
  -9   5   4 4568.32 225.104   1
  -5   9   4 4665.55 311.212   1
   5   4   7 2644.69 171.566   1
  -5   9   7 3033.12 257.764   1
  -9   5   7 2667.71 184.853   1
   5   4  10 3269.14 192.559   1
  -9   5  10 3074.10 212.824   1
  -5   9  10 3318.18 282.071   1
  -5   9  13 1402.57 182.746   1
  -9   5  13 1252.90 142.800   1
   5   4  13 1286.81 120.642   1
   5   4  16 5240.95 250.885   1
  -5   9  16 5166.17 356.853   1
  -9   5  16 5085.31 308.698   1
   5   4  19 2327.34 170.804   1
  -9   5  19 2355.27 221.622   1
  -5   9  19 2389.93 245.586   1
  -9   5  22 4191.84 308.718   1
   5   4  22 4880.41 255.003   1
  -5   9  22 4469.22 346.515   1
  -5   9  25 1982.47 239.486   1
  -9   5  25 2201.56 236.598   1
   5   4  25 2232.94 180.885   1
  -5   9  28 2175.49 253.905   1
  -9   5  28 2301.75 255.859   1
  -5   9  28 2566.30 140.819   7
   9  -4  31 751.041 82.6038   5
   5   4  31 612.627 75.0084   3
   4  -9  31 682.761 79.3246   5
  -5   9  31 657.467 157.872   1
  -9   5  31 595.204 150.013   1
   9  -5 -31 734.558 82.7055  11
  -5   9  31 509.464 66.3719   7
   9  -4  34 5091.20 220.210   5
   5   4  34 5163.79 209.450   3
   4  -9  34 4894.33 212.652   5
   5   4  34 5092.79 190.908   4
  -5   9  34 4738.75 399.689   1
  -9   5  34 5414.59 427.094   1
   9  -5 -34 5270.13 217.739  11
   5  -9 -34 4660.00 207.274  10
  -5   9  34 5113.66 219.419   7
   5   4  37 5794.00 228.609   3
  -9   5  37 4411.20 182.633   4
   4  -9  37 5488.51 229.128   5
   9  -4  37 5734.37 236.405   5
   5   4  37 5307.73 203.263   4
  -9   5  37 5696.25 454.017   1
  -5   9  37 5420.26 442.695   1
   9  -5 -37 5399.79 229.712  11
   5  -9 -37 4724.13 213.798  10
  -5   9  37 5781.99 238.119   7
   5   4  40 5506.30 231.556   3
   4  -9  40 5413.19 232.938   5
   9  -4  40 5832.00 245.268   5
   5   4  40 5320.31 209.945   4
  -9   5  40 4665.03 193.612   4
  -5   9  40 5469.01 455.163   1
  -9   5  40 5399.64 454.255   1
   9  -5 -40 5598.45 232.331  11
   5  -9 -40 4996.49 224.201  10
  -5   9  40 5603.02 240.765   7
   5   4  43 1268.22 106.464   4
  -9   5  43 1137.21 97.2651   4
   4  -9  43 1186.21 113.378   5
   9  -4  43 1154.51 112.393   5
   5   4  43 1294.86 117.708   3
  -5   9  43 1292.79 236.933   1
  -9   5  43 1180.26 228.279   1
   9  -5 -43 1267.15 110.996  11
  -5   9  43 1126.05 114.335   7
  -9   5  46 172.252 45.6485   4
   5   4  46 108.128 42.9315   4
   9  -4  46 175.732 57.8064   5
   5   4  46 107.558 48.1032   3
   4  -9  46 171.251 53.1157   5
   9  -5 -46 275.708 61.3842  11
  -9   5  46 8.16912 63.8160   1
  -5   9  46 114.277 96.1837   1
  -5   9  49 601.811 160.863   1
  -9   5  49 636.809 80.4085   4
   9  -4  49 548.358 85.8376   5
   5   4  49 627.377 82.1185   4
   5   4  49 628.049 96.8316   3
   4  -9  49 598.242 88.6467   5
  -5   9  49 648.805 88.7680   4
  -5   9  52 2462.80 343.005   1
  -9   5  52 2222.18 145.493   4
   4  -9  52 2217.41 157.927   5
   5   4  52 2240.81 151.349   4
   9  -4  52 2062.18 161.034   5
  -5   9  52 2364.90 164.587   4
   9  -4  52 2249.74 166.453   8
   4  -9  55 1144.65 120.121   5
   9  -4  55 1279.00 129.657   5
  -5   9  55 1483.00 134.420   4
   4  -9  55 1221.67 134.927  12
   9  -4  55 1174.95 126.165   8
  -5   9  55 1133.82 120.691   8
   9  -4  58 253.379 69.0878   5
  -5   9  58 212.502 62.8377   4
   4  -9  58 151.631 60.1793   5
   4  -9  58 201.679 69.4752  12
  -5   9  58 269.802 73.8911   8
   9  -4  58 77.4145 60.7139   8
  -5   9  61 135.600 59.8817   4
   9  -4  61 188.148 66.8889   5
   4  -9  61 205.044 57.1438   5
   4  -9  61 233.406 72.6811  12
   9  -4  61 248.111 74.7643   8
  -5   9  61 195.627 64.3898   8
   4  -9  64 22.7463 41.2289   5
  -5   9  64 94.5620 53.5213   4
   9  -4  64 58.0427 50.5812   5
   4  -9  64 31.1818 50.6250  12
  -5   9  64 32.8124 53.8509   8
   9  -4  64 99.9400 61.1578   8
   4  -9  67 14.5365 34.5070   5
   9  -4  67 58.3811 43.4111   5
  -5   9  67 19.5164 42.7358   4
   4  -9  67 1.45808 44.4735  12
   5   4  67 19.6462 49.9408   8
   9  -4  67 130.847 64.4039   8
   9  -4  70 82.4327 48.1430   5
   4  -9  70 34.1692 33.4319   5
   5   4  70 52.4525 39.8521   5
   4  -9  70 12.9488 38.1194  12
   5   4  70 31.9053 44.8792   8
   9  -4  70 19.3780 49.8790   8
   9  -4  73 727.635 81.0174   5
   5   4  73 556.270 68.9822   5
   4  -9  73 670.326 70.1026   5
   4  -9  73 668.848 73.8441  12
   5   4  73 825.194 95.3564   8
   9  -4  73 743.262 87.6536   8
   9  -4  76 143.499 40.5051   5
   5   4  76 54.9501 31.0078   5
   5   4  76 131.595 41.5279   8
   6  -9  75-3.72312 26.7545   5
   3   6  75-13.6588 32.4311   5
   9  -6  75-0.08868 29.6167   5
   3   6  75-36.2307 36.1125   8
   6  -9  72 165.544 46.6511   5
   9  -6  72 109.975 44.8212   5
   6  -9  72 153.250 47.1092  12
  -3   9  72 13.0718 36.6277   8
   3   6  72 152.435 52.4100   8
   6  -9  69 37.1556 39.8502   5
   9  -6  69 101.505 46.9641   5
   6  -9  69 152.611 52.6499  12
   3   6  69 172.038 59.8766   8
  -3   9  69 116.315 56.1790   8
   9  -6  69 158.160 58.3049   8
  -3   9  66 46.8724 46.7023   4
   6  -9  66 96.5904 49.2243   5
   9  -6  66 71.3072 47.6776   5
   6  -9  66 33.4456 46.0594  12
  -3   9  66-12.2384 48.3556   8
   9  -6  66 12.2662 49.7453   8
  -3   9  63 604.817 90.0780   4
   9  -6  63 619.667 94.7021   5
   6  -9  63 560.945 88.7645   5
   6  -9  63 650.239 91.5428  12
  -3   9  63 607.356 92.9979   8
   9  -6  63 582.998 97.1686   8
  -3   9  60 134.303 62.6686   4
   9  -6  60 107.829 48.4283   5
   3   6  60 192.221 63.9534   4
   6  -9  60 142.968 58.4974   5
   6  -9  60 220.708 70.7235  12
  -3   9  60 196.897 66.6780   8
   9  -6  60 269.075 80.0248   8
   3   6  57 1553.31 130.375   4
  -3   9  57 1696.62 142.102   4
   9  -6  57 1305.25 136.038   5
   6  -9  57 1312.13 131.595   5
   6  -9  57 1474.18 143.829  12
   9  -6  57 1562.64 150.120   8
   9  -6  54 187.823 64.9936   5
   6  -9  54 222.064 67.8918   5
  -3   9  54 168.455 64.8778   4
   3   6  54 258.709 66.4760   4
   6  -9  54 97.8303 54.6569  12
   9  -6  54 164.358 74.7391   8
  -3   9  51 383.586 76.6695   4
   9  -6  51 351.245 74.1340   5
   6  -9  51 294.502 67.6512   5
   3   6  51 276.909 63.4264   4
  -3   9  51 448.278 149.649   1
   6  -9  51 290.639 76.5222  12
   9  -6  51 316.215 63.5829  12
   9  -6  51 312.145 72.8078   8
   3   6  48 1001.56 109.133   3
   9  -6  48 975.091 110.181   5
  -3   9  48 1021.53 107.701   4
   6  -9  48 983.900 107.686   5
   3   6  48 1003.73 104.129   4
  -3   9  48 1055.17 217.429   1
   9  -6  48 1142.24 105.337  12
   6  -9  48 1049.24 122.543  12
   9  -6  48 1086.33 110.411   8
   6  -9  48 937.477 110.896   8
   3   6  45 295.527 65.7239   3
   3   6  45 282.322 58.0510   4
   9  -6  45 304.795 66.2123   5
   6  -9  45 337.110 69.1101   5
  -3   9  45 295.356 115.832   1
   6  -9  45 306.936 67.7564  12
   9  -6  45 308.178 56.2584  12
   9  -6  45 290.484 61.7813   8
   6  -9  45 311.620 68.4580   8
  -3   9  45 344.463 68.2087   7
  -3   9  42 168.221 46.3865   3
   3   6  42 284.751 55.4277   4
   9  -6  42 263.322 62.6213   5
   3   6  42 332.755 65.8328   3
   6  -9  42 297.480 63.3854   5
  -3   9  42 234.521 101.566   1
   9  -3 -42 473.473 68.9305  11
   6  -9  42 332.214 66.8110  12
   9  -6  42 304.394 63.5456  12
   9  -6  42 272.464 55.8317   8
   6  -9  42 293.216 65.1730   8
  -3   9  42 353.252 65.1301   7
   6  -9  39 2282.45 152.388   5
   9  -6  39 2523.19 162.811   5
  -3   9  39 2203.82 145.871   3
   3   6  39 2337.22 141.197   4
   3   6  39 2411.33 152.537   3
  -3   9  39 2230.92 284.488   1
   6  -9  39 2564.33 176.768  12
   9  -3 -39 2381.59 149.731  11
   9  -6  39 2446.82 150.428  12
  -3   9  39 2551.94 158.432   7
   6  -9  39 2331.59 160.137   8
   9  -6  39 2453.24 145.152   8
   9  -6  36 120.463 45.1999   5
   6  -9  36 62.3376 37.3222   5
   3   6  36 229.997 49.9396   3
  -3   9  36 80.0486 31.0272   3
   3   6  36 172.284 82.3769   1
  -9   3  36 92.1994 71.6728   1
  -3   9  36 102.577 78.8022   1
   9  -3 -36 107.014 37.0371  11
   6  -9  36 180.425 55.8821  12
   9  -6  36 152.510 47.7407  12
   6  -9  36 145.190 49.3240   8
  -3   9  36 142.757 47.8512   7
   9  -6  33 1369.01 114.169   5
   6  -9  33 1385.31 110.517   5
  -3   9  33 1235.48 98.3623   3
   3   6  33 1434.51 111.185   3
   3   6  33 1275.06 171.001   1
  -3   9  33 1269.18 204.998   1
  -9   3  33 1392.68 208.399   1
   9  -3 -33 1318.41 108.266  11
   6  -9  33 1402.40 124.371  12
   9  -6  33 1472.82 112.958  12
   3   6  33 1241.51 101.275   7
   6  -9  33 1348.78 113.623   8
  -3   9  33 1372.63 113.196   7
   3   6  30 22389.3 505.420   3
   9  -6  30 23352.7 524.468   5
   6  -9  30 22290.0 515.442   5
  -9   3  30 22106.5 830.962   1
   3   6  30 22783.5 760.456   1
  -3   9  30 22788.8 870.587   1
   6  -9  30 24708.0 572.250  12
   9  -3 -30 25416.5 527.328  11
  -3   9  30 24297.6 529.322   7
  -3   9  27 638.547 140.962   1
  -9   3  27 417.636 110.078   1
   3   6  27 570.797 111.090   1
   6  -9  27 759.678 90.4272  12
  -3   9  24 7374.65 448.714   1
  -9   3  24 6889.25 408.766   1
   3   6  24 7184.37 377.948   1
  -3   9  21 7091.42 430.684   1
   3   6  21 7226.11 367.520   1
  -9   3  21 6824.35 381.916   1
   3   6  18 711.045 119.885   1
  -9   3  18 642.167 114.454   1
  -3   9  18 545.212 122.586   1
  -9   3  15 20777.4 635.664   1
  -3   9  15 21340.3 740.427   1
  -9   6 -15 21149.9 514.467   1
   3   6  15 20856.7 632.446   1
  -3   9  12 9940.06 480.545   1
   3   6  12 9493.83 400.044   1
  -9   3  12 9784.44 389.981   1
  -9   6 -12 9498.06 309.330   1
  -3   9   9 6235.71 377.547   1
  -9   6  -9 6440.42 245.201   1
  -9   3   9 6545.93 288.355   1
   3   6   9 6087.60 313.382   1
   3   6   6 7333.49 345.341   1
  -3   9   6 7212.59 394.452   1
  -9   3   6 7454.48 282.033   1
  -9   6  -6 7495.83 273.597   1
  -9   6  -3 707.237 86.2891   1
  -6   9  -3 832.904 137.361   1
  -9   3   3 583.798 66.1536   1
  -3   9   3 692.896 135.460   1
  -6   9   0 1278.35 163.097   1
  -9   6   0 1354.69 122.702   1
  -3   9   0 1412.48 178.503   1
  -9   6   3 8738.10 340.150   1
  -6   9   3 8419.19 430.126   1
   6   3   6 1460.47 115.612   1
  -9   6   6 1552.81 150.746   1
  -6   9   6 1550.47 186.831   1
  -6   9   9 1930.34 223.155   1
   6   3   9 2111.23 136.816   1
  -9   6   9 1809.33 168.107   1
  -9   6  12 722.988 117.500   1
   6   3  12 640.355 75.9989   1
  -6   9  12 617.693 127.461   1
  -9   6  15 966.674 135.419   1
   6   3  15 978.505 90.7786   1
  -6   9  15 858.052 144.091   1
  -9   6  18 671.698 121.573   1
  -6   9  18 639.304 139.662   1
  -9   6  21 5185.02 346.170   1
  -6   9  21 5151.27 370.581   1
  -9   6  24 2055.53 231.218   1
  -6   9  24 2392.64 268.266   1
  -6   9  27 423.432 125.808   1
  -9   6  27 473.002 128.785   1
   9  -6 -27 517.104 76.0830  10
   6   3  30 4803.82 194.979   3
   9  -3  30 5041.25 204.590   5
  -6   9  30 4927.25 395.308   1
  -9   6  30 5039.69 389.944   1
   9  -6 -30 5364.34 220.118  11
   9  -6 -30 5611.47 239.764  10
  -6   9  30 4757.75 201.516   7
   9  -3  33 1130.22 102.635   5
   6   3  33 871.979 78.6977   4
   6   3  33 1315.59 103.362   3
   3  -9  33 1204.67 99.8327   5
   9  -6 -33 1222.83 99.0836   2
  -6   9  33 1239.35 201.702   1
  -9   6  33 1384.45 214.093   1
   6  -9 -33 1278.55 108.341  10
   9  -6 -33 1097.51 101.233  11
  -6   9  33 1222.04 102.989   7
   3  -9  36 547.631 74.1164   5
   9  -3  36 697.702 81.9160   5
  -9   6  36 576.462 69.3776   4
   6   3  36 605.950 75.3564   3
   6   3  36 702.416 74.5832   4
   9  -6 -36 595.061 71.2288   2
  -6   9  36 663.968 151.988   1
  -9   6  36 633.009 158.223   1
   6  -9 -36 589.311 82.8439  10
   9  -6 -36 885.691 93.6256  11
  -6   9  36 622.153 77.9703   7
   6   3  39 10626.2 308.537   4
   6   3  39 10938.9 338.157   3
   9  -3  39 11040.8 347.544   5
   3  -9  39 11029.0 339.810   5
  -9   6  39 10070.1 301.669   4
  -6   9  39 11690.1 673.171   1
  -9   6  39 11750.7 684.135   1
   9  -6 -39 10649.6 339.091  11
   6  -9 -39 10100.6 338.390  10
  -6   9  39 11264.3 348.536   7
   6   3  42 151.308 50.5553   3
   6   3  42 62.8283 34.9939   4
  -9   6  42 186.630 42.7426   4
   9  -3  42 181.744 53.5266   5
   3  -9  42 87.7773 37.9474   5
  -9   6  42 290.517 138.032   1
  -6   9  42 174.383 113.201   1
   9  -6 -42 112.516 39.5237  11
  -6   9  42 114.829 47.7635   7
   6   3  45 1088.84 111.574   3
   3  -9  45 951.929 99.3531   5
   9  -3  45 1119.83 111.417   5
   6   3  45 1135.34 99.2584   4
  -9   6  45 1043.14 98.2145   4
  -9   6  45 1349.82 256.260   1
  -6   9  45 1585.60 266.130   1
   9  -6 -45 1267.93 111.652  11
  -6   9  45 1147.53 109.875   7
  -6   9  48 1064.23 227.320   1
  -9   6  48 862.385 205.461   1
   6   3  48 969.688 97.5882   4
  -9   6  48 929.823 92.6924   4
   3  -9  48 937.429 100.871   5
   9  -3  48 1003.03 109.919   5
  -6   9  48 1095.23 111.072   4
   6   3  48 865.438 104.903   3
  -6   9  51 4427.35 463.011   1
  -9   6  51 4207.66 456.705   1
  -6   9  51 4239.39 213.865   4
   3  -9  51 4145.80 214.237   5
   9  -3  51 4156.74 225.875   5
  -9   6  51 4246.79 201.435   4
  -9   6  54 492.494 76.1796   4
  -6   9  54 518.520 84.9537   4
   9  -3  54 334.389 74.7643   5
   3  -9  54 311.174 64.8551   5
   9  -3  54 390.118 84.0476   8
  -6   9  57 1919.57 148.362   4
   3  -9  57 1687.74 140.267   5
   9  -3  57 1834.43 153.536   5
   3  -9  57 1885.12 166.687  12
   9  -3  57 1847.62 154.376   8
   9  -3  60 80.4119 52.1435   5
  -6   9  60 122.528 52.0731   4
   3  -9  60 86.1063 48.4393   5
   3  -9  60 71.8643 62.1147  12
   9  -3  60 87.6542 58.4580   8
   9  -3  63 52.3117 44.9012   5
  -6   9  63 127.598 57.0271   4
   3  -9  63 87.6533 47.1320   5
   3  -9  63 98.1937 70.0756  12
   9  -3  63 106.988 67.6215   8
   9  -3  66 189.919 56.6656   5
  -6   9  66 315.228 69.8979   4
   6   3  66 201.170 58.8425   5
   3  -9  66 177.419 51.9756   5
   3  -9  66 249.223 72.9626  12
   6   3  66 269.679 68.7246   8
   9  -3  66 212.694 66.7317   8
   3  -9  69 537.690 71.0834   5
   6   3  69 392.514 64.3983   5
   9  -3  69 600.881 83.0158   5
   3  -9  69 639.754 87.3531  12
   6   3  69 583.337 88.0738   8
   9  -3  69 676.142 96.8499   8
   6   3  72 93.5001 38.8137   5
   3  -9  72 174.411 42.9598   5
   9  -3  72 60.8127 36.3170   5
  -3  -6  72 128.757 47.3097  12
   3  -9  72 107.484 45.6608  12
   9  -3  72 98.8470 51.7792   8
   6   3  72 122.330 55.9196   8
   6   3  75 274.835 49.1748   5
   9  -3  75 348.713 56.4194   5
   3  -9  75 406.024 57.0040  12
  -3  -6  75 333.598 57.9737  12
   9  -3  75 400.639 62.6430   8
   6   3  75 427.105 67.7123   8
   7  -9  76 74.9346 30.0718   5
   9  -7  76 41.7970 26.4132   5
   2   7  76 29.3273 24.0434   5
   2   7  76 39.6229 39.2379   8
   7  -9  73 23.3745 32.4495   5
   9  -7  73 14.4264 34.4184   5
   2   7  73 68.1002 45.1454   8
  -2   9  73 5.55427 40.4332   8
   7  -9  70 124.582 46.9267   5
   9  -7  70 111.245 45.7060   5
   7  -9  70-40.0375 38.0657  12
   2   7  70 168.197 58.2403   8
  -2   9  70 157.683 54.6165   8
  -2   9  67 537.142 80.2527   4
   7  -9  67 571.535 79.9726   5
   9  -7  67 554.571 81.1609   5
   7  -9  67 504.832 73.7126  12
   2   7  67 545.732 82.5534   8
  -2   9  67 636.605 92.4430   8
   7  -9  64 169.598 58.2894   5
  -2   9  64 218.301 65.9007   4
   9  -7  64 79.3119 48.9149   5
   7  -9  64 110.274 57.8863  12
   9  -7  64 124.990 61.6624   8
  -2   9  64 216.424 66.0065   8
  -2   9  61-8.02200 46.3285   4
   9  -7  61-11.5574 46.0081   5
   7  -9  61 10.1033 50.0174   5
   2   7  61-69.7182 48.5144   4
   7  -9  61-13.3162 46.1728  12
   9  -7  61-39.6411 57.8340   8
   7  -9  58 1122.67 120.409   5
   2   7  58 998.939 103.614   4
  -2   9  58 1101.74 119.273   4
   9  -7  58 1063.69 120.715   5
   7  -9  58 1062.87 120.930  12
   9  -7  58 1057.96 105.924  12
   9  -7  58 1110.27 128.972   8
   9  -7  55 128.107 56.0717   5
   2   7  55 121.710 52.0210   4
  -2   9  55 116.496 53.7741   4
   7  -9  55 111.940 50.2091   5
   7  -9  55 78.2511 50.4293  12
   9  -7  55 68.2524 46.9962  12
   9  -7  55 77.4195 51.7046   8
   9  -7  52 1342.31 134.920   5
   7  -9  52 1530.15 137.078   5
  -2   9  52 1604.67 136.390   4
   2   7  52 1405.02 128.016   4
  -2   9  52 1433.99 278.798   1
   9  -7  52 1225.38 114.621  12
   7  -9  52 1265.55 135.114  12
   9  -7  52 1294.80 132.662   8
   7  -9  52 1202.51 129.411   8
  -2   9  49 1798.74 141.687   4
   7  -9  49 1760.44 145.500   5
   9  -7  49 1698.00 144.991   5
   2   7  49 1819.11 137.566   4
   2   7  49 1624.25 144.706   3
  -2   9  49 2004.95 296.910   1
   9  -7  49 1726.36 133.634  12
   7  -9  49 1709.52 152.511  12
   9  -7  49 1624.13 145.278   8
   7  -9  49 1586.45 142.410   8
  -2   9  46 583.831 87.5883   3
   2   7  46 488.980 81.0519   3
   7  -9  46 613.142 85.7549   5
   9  -7  46 536.821 82.3744   5
   2   7  46 483.370 74.7231   4
  -2   9  46 564.615 159.803   1
   9  -7  46 445.400 74.9127  12
   7  -9  46 581.028 92.6016  12
   9  -7  46 555.350 83.3818   8
   7  -9  46 602.583 90.6333   8
   2   7  43 4214.75 201.906   4
   9  -7  43 4550.98 227.111   5
   7  -9  43 4245.98 217.003   5
   2   7  43 4251.35 214.272   3
  -2   9  43 4232.07 214.229   3
  -2   9  43 4275.04 415.206   1
   9  -2 -43 4681.92 211.513  11
   7  -9  43 4949.94 245.770  12
   9  -7  43 4420.91 216.086  12
   9  -7  43 4413.33 214.880   8
   7  -9  43 4233.57 224.171   8
  -2   9  43 4430.05 221.001   7
  -2   9  40 1407.49 118.959   3
   7  -9  40 1322.10 117.914   5
   9  -7  40 1270.07 119.542   5
   2   7  40 1230.89 105.935   4
   2   7  40 1350.78 116.269   3
   2   7  40 1400.38 204.789   1
  -2   9  40 1224.23 217.473   1
   9  -7  40 1308.55 112.436  12
   9  -2 -40 1158.13 106.952  11
   7  -9  40 1254.32 126.592  12
   7  -9  40 1135.33 115.442   8
  -2   9  40 1382.24 121.504   7
   9  -7  40 1248.88 109.324   8
  -2   9  37 1709.46 125.726   3
   7  -9  37 1800.41 137.003   5
   2   7  37 1893.36 133.101   3
   9  -7  37 2042.17 142.589   5
  -2   9  37 1862.56 254.297   1
   2   7  37 2048.33 242.326   1
   7   2 -37 1727.21 123.362  11
   9  -7  37 1904.32 135.894  12
   7  -9  37 1740.66 141.516  12
   9  -2 -37 1819.86 128.164  11
  -2   9  37 1900.87 138.672   7
   2   7  37 1713.48 124.497   7
   7  -9  37 1634.65 130.775   8
   9  -7  37 1911.37 127.151   8
  -2   9  34 6930.06 252.499   3
   7  -9  34 7658.66 272.586   5
   2   7  34 7507.32 262.703   3
   9  -7  34 7254.36 273.218   5
   2   7  34 7686.16 455.742   1
  -2   9  34 7413.31 501.133   1
   9  -7  34 7281.00 265.259  12
   9  -2 -34 6607.22 255.066  11
   7   2 -34 6353.05 239.442  11
   7  -9  34 7509.86 290.388  12
   9  -7  34 6763.31 240.863   8
   7  -9  34 6776.60 265.532   8
   2   7  34 7028.24 252.352   7
  -2   9  34 7293.35 265.555   7
  -2   9  31 394.172 60.2883   3
   9  -7  31 532.436 74.2106   5
   2   7  31 578.454 70.1665   3
   7  -9  31 479.466 67.8596   5
  -2   9  31 494.317 130.926   1
   2   7  31 462.657 108.397   1
   7  -9  31 569.799 82.4759  12
   9  -2 -31 434.592 68.3511  11
   9  -7  31 506.172 71.1292  12
   7   2 -31 565.425 70.3766  11
   2   7  31 550.006 68.4700   7
  -2   9  31 530.997 70.9184   7
   7  -9  28 123.130 45.9598   5
   9  -7  28 129.044 46.2002   5
  -2   9  28 7.82931 56.3317   1
   2   7  28 46.9488 42.4683   1
   9  -7  28 124.862 41.6948  12
   7  -9  28 153.606 51.4846  12
  -2   9  28 85.2386 42.7769   7
  -2   9  25 443.632 112.220   1
   2   7  25 445.010 103.336   1
  -9   2  25 425.448 101.034   1
  -9   2  22 10058.5 478.966   1
   2   7  22 10805.3 497.947   1
  -2   9  22 11053.4 541.518   1
   2   7  19 18128.9 636.675   1
  -2   9  19 19103.3 710.722   1
  -9   2  19 18299.1 627.605   1
   2   7  16 32897.6 872.358   1
  -9   7 -16 33806.5 797.866   1
  -2   9  16 31753.1 940.079   1
  -9   2  16 30608.8 823.611   1
   2   7  13 1689.49 175.375   1
  -9   7 -13 1876.31 156.713   1
  -2   9  13 1624.23 195.371   1
  -9   7 -10 2886.30 190.770   1
   2   7  10 2833.76 227.520   1
  -2   9  10 3017.86 261.352   1
  -2   9   7 7369.20 406.180   1
  -7   9  -7 7259.54 391.318   1
   2   7   7 7181.58 360.813   1
  -9   7  -7 7962.94 321.364   1
   2   7   4 18915.5 628.656   1
  -2   9   4 18977.4 669.951   1
  -9   7  -4 19901.6 549.952   1
  -9   7  -1 25470.2 658.570   1
  -2   9   1 25824.2 808.761   1
  -7   9  -1 25720.7 782.623   1
  -7   9   2 17846.5 649.838   1
  -9   7   2 17251.1 535.103   1
   7   2   5 10576.8 290.759   1
  -9   7   5 10668.5 423.560   1
  -7   9   5 10524.4 495.532   1
  -7   9   8 9491.18 469.237   1
  -9   7   8 9367.79 411.691   1
   7   2   8 9084.30 240.634   1
  -9   7  11 13625.9 527.460   1
  -7   9  11 13091.9 562.097   1
  -9   7  14 30097.9 854.569   1
  -7   9  14 29173.5 897.340   1
  -9   7  17 28488.4 849.774   1
  -7   9  17 26610.3 881.630   1
  -9   7  20 6478.41 394.885   1
  -7   9  20 6202.17 409.758   1
  -7   9  23 1500.10 209.187   1
  -9   7  23 1461.76 197.258   1
  -9   7  26 12697.4 609.912   1
  -7   9  26 12297.1 619.669   1
   7   2  29 2416.87 134.126   3
  -7   9  29 2500.62 282.720   1
  -9   7  29 2213.14 258.969   1
   7  -9 -29 2739.54 156.891  10
   9  -7 -29 2534.94 161.583  10
  -7   9  29 2379.80 136.933   7
   9  -2  32 4133.30 179.102   3
   2  -9  32 3231.24 162.309   5
   7   2  32 4048.82 179.332   3
   9  -2  32 3931.01 183.391   5
  -7   9  32 4128.95 375.296   1
  -9   7  32 4326.57 375.629   1
   9  -7 -32 4473.05 216.878  10
   7  -9 -32 4530.05 207.234  10
  -9   7  32 3667.50 167.643   7
  -7   9  32 3873.76 181.805   7
   7   2  35 4416.81 177.039   4
   7   2  35 4947.44 206.677   3
   2  -9  35 4200.82 192.365   5
   9  -2  35 4840.24 204.683   3
   9  -2  35 5124.65 214.331   5
  -9   7  35 5037.68 422.912   1
  -7   9  35 4993.70 420.654   1
   9  -7 -35 4712.16 216.457  11
   7  -9 -35 4723.73 218.749  10
  -7   9  35 4742.84 207.704   7
  -9   7  35 4335.95 188.210   7
   7   2  38 25103.2 525.899   4
   7   2  38 25391.6 566.988   3
   2  -9  38 24019.8 554.117   5
   9  -2  38 26545.4 585.062   5
  -7   9  38 26404.0 1036.43   1
  -9   7  38 25693.8 1031.73   1
   7  -9 -38 25939.1 599.987  10
   9  -7 -38 26756.0 597.476  11
  -7   9  38 24097.6 565.037   7
   7   2  41 148.933 46.6726   4
   7   2  41 120.440 45.9247   3
  -9   7  41 199.524 49.4736   4
   2  -9  41 88.0410 41.6511   5
   9  -2  41 126.257 48.7141   5
  -7   9  41 149.005 98.8938   1
  -9   7  41 163.843 99.5168   1
   9  -7 -41 207.056 56.0842  11
  -7   9  41 104.622 41.3873   7
   9  -2  44 145.995 48.3617   5
   2  -9  44 194.394 51.2802   5
  -9   7  44 204.252 50.9199   4
   7   2  44 150.104 51.5577   3
  -7   9  44 259.053 115.323   1
  -9   7  44 230.828 124.270   1
   9  -7 -44 250.676 56.4427  11
  -7   9  44 206.936 60.2799   7
   9  -2  47 440.549 73.3500   5
  -9   7  47 428.103 70.4632   4
  -7   9  47 415.303 68.0270   4
   7   2  47 384.766 75.7450   3
   2  -9  47 368.583 64.4710   5
   9  -7 -47 445.349 70.2320  11
  -7   9  47 395.679 155.170   1
  -9   7  47 428.338 144.858   1
  -7   9  50 186.700 142.043   1
  -9   7  50 284.970 131.447   1
   9  -2  50 171.358 62.2994   5
   2  -9  50 56.0537 40.3248   5
  -7   9  50 140.760 54.2775   4
  -9   7  50 212.011 51.8273   4
  -9   7  53 4212.96 206.801   4
   2  -9  53 4028.33 207.940   5
  -7   9  53 4255.11 215.697   4
   9  -2  53 4445.79 235.704   5
   2  -9  56 324.220 67.1398   5
  -9   7  56 345.126 67.9516   4
  -7   9  56 505.882 83.1947   4
   9  -2  56 491.890 85.7745   5
   2  -9  59 23.0596 42.1067   5
  -7   9  59 60.7499 49.3631   4
  -9   7  59 7.65763 45.2264   4
   9  -2  59 60.2329 54.2939   5
   9  -2  59 36.8122 49.1421   8
   2  -9  62-19.9291 36.6638   5
   9  -2  62 9.37993 41.8661   5
  -7   9  62 72.9797 51.3292   4
   7   2  62 27.6188 45.2032   5
   2  -9  62 89.9267 60.8575  12
   9  -2  62 53.7781 54.3844   8
   2  -9  65 110.194 43.5913   5
  -7   9  65 109.008 54.1563   4
   7   2  65 18.9883 36.6699   5
   9  -2  65 49.4552 40.5248   5
   2  -9  65-29.0491 52.3550  12
   7   2  65 40.2091 58.1572   8
   9  -2  65 40.2261 51.7770   8
   2  -9  68 60.9283 36.3337   5
   9  -2  68 109.668 51.5644   5
   7   2  68 86.8671 45.9158   5
   2  -9  68 186.891 59.0722  12
   7   2  68 175.933 66.2676   8
   9  -2  68 174.562 64.5440   8
   9  -2  71 74.0592 39.6667   5
   7   2  71 46.6062 34.4009   5
  -2  -7  71 71.4551 46.8551  12
   2  -9  71 12.6387 38.7827  12
   9  -2  71 75.1634 49.0194   8
   7   2  71 89.3844 48.2964   8
   7   2  74 161.007 39.2219   5
   9  -2  74 165.889 40.7790   5
   2  -9  74 266.118 51.3057  12
  -2  -7  74 295.349 57.2082  12
   7   2  74 247.293 59.7314   8
   9  -2  74 253.967 58.4980   8
   7   2  77-6.84616 31.2665   8
   9  -8  74 146.805 39.6783   5
   8  -9  74 25.0585 31.8963   5
   1   8  74 75.6941 43.7581   8
  -1   9  74 165.789 48.9222   8
   8  -9  71 16.9626 33.8505   5
   9  -8  71 0.10573 34.2363   5
  -1   9  71-24.0262 43.6946   8
   9  -8  68 769.020 89.6083   5
   8  -9  68 882.887 95.0287   5
   8  -9  68 495.875 71.1115  12
   1   8  68 731.019 90.5829   8
  -1   9  68 558.785 78.8913   8
   9  -8  65 588.361 86.5424   5
  -1   9  65 651.659 86.0977   4
   8  -9  65 507.197 84.5080   5
   8  -9  65 413.601 73.2045  12
  -1   9  65 555.488 85.2644   8
  -1   9  62 71.5090 47.4365   4
   8  -9  62 56.7933 50.0111   5
   9  -8  62 71.7348 45.3391   5
   1   8  62 125.144 51.8346   4
   9  -8  62 65.7739 49.5309  12
   8  -9  62 22.1332 44.5823  12
  -1   9  59 796.983 99.1288   4
   1   8  59 814.844 98.3733   4
   8  -9  59 550.735 88.9915   5
   9  -8  59 690.779 98.5746   5
   8  -9  59 642.312 91.9316  12
   9  -8  59 731.402 93.0367  12
   9  -8  59 738.156 107.472   8
   1   8  56 1492.35 131.507   4
  -1   9  56 1500.75 131.918   4
   8  -9  56 1380.13 131.172   5
   9  -8  56 1410.72 135.855   5
   9  -8  56 1308.41 122.997  12
   8  -9  56 1394.88 131.815  12
   9  -8  56 1516.40 143.760   8
   1   8  53 890.067 100.627   4
   9  -8  53 815.427 103.086   5
   8  -9  53 911.185 110.716   5
  -1   9  53 885.844 106.319   4
   9  -8  53 720.686 96.4201  12
   8  -9  53 828.152 110.632  12
   9  -8  53 799.193 110.261   8
   8  -9  53 769.604 111.223   8
   8  -9  50 13872.8 434.168   5
   1   8  50 13412.8 433.804   3
  -1   9  50 13806.4 413.687   4
   1   8  50 14001.0 408.893   4
   9  -8  50 13843.7 434.386   5
  -1   9  50 14084.0 780.453   1
   8  -9  50 13708.8 429.008  12
   9  -8  50 13543.2 411.371  12
   9  -8  50 13913.4 437.080   8
   8  -9  50 13281.8 432.444   8
   1   8  47 330.347 74.2520   3
   1   8  47 358.398 70.6254   4
   8  -9  47 381.775 77.8902   5
   9  -8  47 251.735 64.1718   5
  -1   9  47 376.463 76.3795   4
  -1   9  47 192.429 54.5396   3
  -1   9  47 99.7451 82.2625   1
   8  -9  47 237.755 65.2052  12
   9  -8  47 267.865 62.5898  12
   9  -8  47 250.829 64.7682   8
   8  -9  47 247.570 64.9361   8
   1   8  44 5416.41 234.742   4
  -1   9  44 4671.86 232.082   3
   1   8  44 4702.49 232.213   3
   9  -8  44 5273.46 247.394   5
   8  -9  44 4535.00 232.488   5
  -1   9  44 4752.78 430.973   1
   1   8  44 4376.25 397.158   1
   8  -9  44 5244.45 247.874  12
   9  -8  44 5324.24 239.281  12
   8  -9  44 4898.93 241.905   8
   9  -8  44 5309.72 245.339   8
  -1   9  44 5242.79 240.562   7
  -1   9  41 498.909 78.4606   3
   9  -8  41 443.403 70.9063   5
   8  -9  41 461.692 74.1221   5
   1   8  41 439.756 71.2804   3
  -1   9  41 440.278 134.417   1
   1   8  41 539.864 146.419   1
   9  -8  41 446.910 73.6150  12
   9  -1 -41 525.985 77.1335  11
   8  -9  41 396.012 72.4069  12
  -1   9  41 468.907 76.2452   7
   8  -9  41 458.624 73.9656   8
   9  -8  41 510.177 77.7250   8
   8  -9  38 1662.37 133.659   5
  -1   9  38 1817.70 133.517   3
   1   8  38 1804.83 134.847   3
   9  -8  38 2091.85 147.193   5
  -1   9  38 1817.73 257.206   1
   1   8  38 1961.39 250.716   1
   8   1 -38 1443.24 114.745  11
   9  -8  38 1614.24 129.199  12
   9  -1 -38 1517.23 121.245  11
   8  -9  38 1621.60 133.521  12
   9  -8  38 1694.89 127.992   8
   8  -9  38 1505.75 125.111   8
  -1   9  38 1787.56 135.301   7
   1   8  38 1582.79 123.677   7
   9  -8  35 2880.03 169.230   5
   1   8  35 2836.89 163.577   3
   8  -9  35 2857.56 167.692   5
  -1   9  35 2875.97 163.307   3
   1   8  35 2813.52 295.761   1
  -1   9  35 2772.61 308.952   1
   8   1 -35 2917.84 163.840  11
   9  -1 -35 2826.24 163.420  11
   8  -9  35 3184.57 186.394  12
   9  -8  35 2999.79 174.234  12
   1   8  35 2940.71 163.689   7
   9  -8  35 2809.07 155.143   8
   8  -9  35 3024.49 167.343   8
  -1   9  35 3250.02 174.378   7
   9  -8  32 80253.4 1298.03   5
  -1   9  32 77124.4 1268.78   3
   1   8  32 80633.3 1278.55   3
   8  -9  32 78215.0 1291.25   5
  -1   9  32 79793.4 1863.22   1
   1   8  32 81046.7 1797.61   1
   9  -1 -32 78067.3 1274.42  11
   8  -9  32 80618.2 1326.91  12
   9  -8  32 81143.2 1307.05  12
   8   1 -32 78575.6 1269.84  11
   1   8  32 77724.4 1267.15   7
  -1   9  32 77851.4 1277.61   7
  -1   9  29 1877.90 125.638   3
   9  -8  29 1988.42 134.360   5
   8  -9  29 1610.49 122.320   5
  -1   9  29 1878.78 245.537   1
   1   8  29 2050.41 238.124   1
   8  -9  29 1894.68 138.505  12
   9  -8  29 1940.46 132.757  12
   9  -1 -29 2169.70 135.105  11
   8   1 -29 2395.57 144.895  11
   1   8  29 1849.62 125.673   7
  -1   9  29 1837.45 124.909   7
   9  -8  26 12136.2 345.462   5
   8  -9  26 12409.1 346.141   5
  -1   9  26 12027.2 595.196   1
   1   8  26 12056.7 571.457   1
   9  -8  26 14151.8 375.255  12
   8  -9  26 13835.5 382.512  12
  -1   9  26 13025.0 342.950   7
   1   8  23 4181.41 314.577   1
  -1   9  23 4356.12 338.808   1
  -1   9  20 21196.5 760.252   1
   1   8  20 22059.1 740.718   1
  -1   9  17 9326.89 475.112   1
   1   8  17 9150.08 447.172   1
   1   8  14 33031.9 914.813   1
  -9   8 -14 34630.9 875.790   1
  -1   9  14 33734.4 965.801   1
  -8   9 -11 30524.7 859.348   1
  -9   8 -11 26661.1 742.631   1
   1   8  11 27712.1 824.249   1
  -1   9  11 29117.4 869.264   1
  -9   8  -8 1425.47 152.431   1
  -8   9  -8 1286.88 164.684   1
   1   8   8 1263.57 162.917   1
  -1   9   8 1190.17 163.647   1
  -8   9  -5 1433.36 172.030   1
  -9   8  -5 1409.14 152.259   1
   1   8   5 1619.39 187.229   1
  -1   9   5 1496.30 186.436   1
  -8   9  -2 169506. 2871.29   1
  -9   8  -2 171704. 2737.39   1
  -1   9   2 171510. 2933.27   1
  -8   9   1 3572.14 272.645   1
  -9   8   1 3157.50 232.631   1
  -9   8   4 25072.2 729.148   1
  -8   9   4 26202.5 802.118   1
  -9   8   7 563.978 105.123   1
  -8   9   7 717.354 129.243   1
  -9   8  10 5188.44 330.776   1
  -8   9  10 4863.85 330.667   1
  -9   8  13 969.804 145.748   1
  -8   9  13 1186.91 175.128   1
  -8   9  16 66789.9 1543.74   1
  -9   8  16 69326.6 1525.09   1
  -9   8  19 19618.4 726.102   1
  -8   9  19 18539.8 735.444   1
  -9   8  22 25387.4 878.167   1
  -8   9  22 25470.5 897.154   1
  -8   9  25 677.538 153.687   1
  -9   8  25 588.598 130.975   1
   9  -8 -25 718.506 87.6870  10
   8  -9 -25 713.712 84.1980   5
   8   1  28 235.182 48.9580   3
  -9   8  28 103.637 67.5096   1
  -8   9  28 173.872 101.657   1
   9  -8 -28 449.584 72.3403  10
   8  -9 -28 367.056 66.2510  10
  -8   9  28 227.578 49.9561   7
   9  -1  31 1099.48 95.1631   3
   8   1  31 867.116 86.9982   3
  -9   8  31 769.353 166.935   1
  -8   9  31 853.656 182.117   1
   8  -9 -31 1192.92 112.302  10
   9  -8 -31 1291.33 116.693  10
  -9   8  31 908.904 86.0801   7
  -8   9  31 959.423 94.3627   7
   9  -1  34 28299.2 584.222   3
   8   1  34 26899.8 579.422   3
  -9   8  34 28645.6 1057.54   1
  -8   9  34 27802.8 1045.25   1
   8  -9 -34 28283.2 629.688  10
   9  -8 -34 26518.9 630.036  10
  -9   8  34 26140.5 567.213   7
  -8   9  34 27333.0 582.482   7
   9  -1  37 1555.18 119.292   3
   8   1  37 1385.16 116.198   3
  -8   9  37 1606.07 255.732   1
  -9   8  37 1525.38 241.479   1
   8  -9 -37 1308.54 122.600  10
  -9   8  37 1476.47 113.360   7
  -8   9  37 1387.55 115.385   7
   8   1  40 8992.34 305.981   3
   1  -9  40 8010.45 275.333   5
   9  -1  40 7995.98 289.469   3
  -8   9  40 8467.27 587.305   1
  -9   8  40 8961.90 607.305   1
  -8   9  40 8065.63 290.019   7
   1  -9  43 375.003 63.0443   5
  -9   8  43 264.506 52.8516   4
   8   1  43 354.101 66.1337   3
  -8   9  43 259.193 120.985   1
  -9   8  43 295.081 124.170   1
   9  -8 -43 511.714 78.9556  11
  -8   9  43 305.979 60.9997   7
   9  -1  46 853.012 101.803   5
   1  -9  46 858.215 93.2695   5
  -8   9  46 1004.84 98.0011   4
  -9   8  46 928.282 93.3499   4
   8  -9 -46 833.748 95.1724  11
   9  -8 -46 802.330 94.4032  11
  -9   8  46 1103.87 232.217   1
  -8   9  46 838.692 196.679   1
  -9   8  49 2986.97 380.987   1
  -8   9  49 2248.22 339.116   1
   1  -9  49 2333.83 150.229   5
   9  -1  49 2420.30 167.794   5
  -8   9  49 2217.67 150.052   4
  -9   8  49 2414.73 155.338   4
  -8   9  52 11264.1 358.603   4
  -9   8  52 11019.7 350.676   4
   9  -1  52 10753.5 377.160   5
   1  -9  52 10089.6 335.087   5
  -8   9  55 122.631 57.1050   4
  -9   8  55 134.546 53.5667   4
   1  -9  55 207.381 54.5356   5
   9  -1  55 233.674 70.4553   5
  -9   8  58 1041.58 107.572   4
   1  -9  58 1020.55 103.584   5
   8   1  58 854.455 103.228   5
  -8   9  58 1015.01 106.930   4
   9  -1  58 947.187 112.734   5
   9  -1  61 87.6285 57.1157   5
  -9   8  61 208.966 63.9813   4
   1  -9  61 156.568 50.0470   5
  -8   9  61 16.5977 43.8010   4
   8   1  61 93.6604 44.6441   5
   9  -1  61 119.371 59.7673   8
  -8   9  64 28.4317 42.5725   4
   9  -1  64 4.49963 39.3950   5
   8   1  64 24.6886 38.6196   5
   1  -9  64 61.9190 54.3906  12
   9  -1  64 17.6003 48.8558   8
   8   1  64 34.1113 53.3802   8
   9  -1  67 236.659 58.9211   5
   8   1  67 243.287 58.5241   5
   1  -9  67 364.217 77.9914  12
   9  -1  67 343.933 76.9830   8
   8   1  67 327.191 73.6704   8
   8   1  70 622.476 75.9403   5
   9  -1  70 624.712 75.2196   5
   1  -9  70 738.900 90.5633  12
  -1  -8  70 843.939 97.3301  12
   8   1  70 789.911 96.7203   8
   9  -1  70 908.325 102.108   8
   8   1  73-30.1438 33.1352   5
   9  -1  73-32.6902 34.1851   5
  -1  -8  73 27.5282 40.6203  12
   1  -9  73 64.8846 38.0416  12
   9  -1  73-1.01073 41.5129   8
   9  -1  76 254.035 54.1351   8
   8   1  76 247.548 53.4731   8
   9  -9  75 25.3124 27.3515   5
   9  -9  72 186.132 47.6624   5
   0   9  72 86.1447 43.9517   8
   9  -9  69 12.6121 37.0493   5
   0   9  69 101.034 47.0633   8
   9  -9  66 1374.80 120.685   5
   0   9  66 1178.76 109.672   8
   0   9  63 56.4411 47.4034   4
   9  -9  63 38.6276 45.7333   5
   9  -9  63 62.4290 43.6696  12
   9  -9  60 164.710 55.3519   5
   0   9  60 136.256 54.8944   4
   9  -9  60 246.338 65.5874  12
   0   9  57-11.9864 52.8475   4
   9  -9  57-33.7790 44.9163   5
   9  -9  57-22.5547 45.0007  12
   9  -9  54 1400.58 134.426   5
   0   9  54 1555.15 133.005   4
   9  -9  54 1269.75 123.841  12
   9  -9  54 1448.73 141.833   8
   0   9  51 179.199 58.6770   4
   9  -9  51 246.442 74.5972   5
   9  -9  51 185.615 67.3224  12
   9  -9  51 135.271 67.3936   8
   9  -9  48 30740.4 700.135   5
   0   9  48 30469.2 664.769   4
   0   9  48 29207.0 689.014   3
   9  -9  48 29871.1 684.481  12
   9  -9  48 29657.6 692.483   8
   0   9  45 132.358 50.7491   3
   9  -9  45 131.854 50.7318   5
   0   9  45 130.117 52.1054   4
   0   9  45 56.6408 69.8431   1
   9  -9  45 123.537 52.9532  12
   9  -9  45 76.5838 43.2827   8
   9  -9  42 2558.27 172.268   5
   0   9  42 2790.78 172.367   3
   0   9  42 2649.59 318.364   1
   9   0 -42 2379.35 159.259  11
   9  -9  42 2578.23 172.994  12
   0   9  42 2527.66 162.933   7
   9  -9  42 2755.53 171.734   8
   0   9  39 206.096 57.0680   3
   9  -9  39 233.123 59.6215   5
   0   9  39 183.075 99.2943   1
   9   0 -39 216.977 44.4414  11
   9  -9  39 190.151 52.2837  12
   0   9  39 229.441 55.8172   7
   9  -9  39 145.074 44.2811   8
   0   9  36 37028.4 744.759   3
   9  -9  36 36141.7 752.860   5
   9   0 -36 36055.2 734.081  11
   9  -9  36 37030.3 769.546  12
   0   9  36 36821.8 741.862   7
   9  -9  36 37888.4 751.742   8
   9  -9  33 243.095 57.0054   5
   0   9  33 290.344 57.5952   3
   0   9  33 271.252 100.362   1
   9   0 -33 409.079 69.9069  11
   9  -9  33 220.394 57.5050  12
   0   9  33 212.841 50.9780   7
   9  -9  30 1741.51 125.041   5
   0   9  30 1982.76 127.424   3
   0   9  30 2150.36 252.848   1
   9  -9  30 1421.89 117.914  12
   9   0 -30 1500.18 116.057  11
   9   0 -30 1543.82 116.144   6
   0   9  30 1837.33 123.692   7
   9  -9  27 251.585 50.1269   5
   0   9  27 157.902 64.8605   1
   9   0 -27 219.891 50.4888  11
   9  -9  27 151.844 52.6581  12
   0   9  27 201.967 45.6246   7
   9  -9  24 10286.8 304.310   5
   9  -9  24 10956.4 328.748  12
   0   9  21 648.716 131.280   1
   0   9  18 249567. 3991.73   1
   0   9  15 1328.19 181.688   1
   0   9  12 8849.88 455.147   1
  -9   9 -12 9519.27 442.998   1
  -9   9  -9 329.959 87.6173   1
   0   9   9 167.636 78.1118   1
   0   9   6 28752.9 864.737   1
  -9   9  -6 29047.8 827.946   1
   0   9   3 1626.00 201.266   1
  -9   9  -3 1899.19 195.512   1
  -9   9   0 232013. 3645.44   1
  -9   9   3 2785.97 241.877   1
  -9   9   6 10252.0 473.804   1
  -9   9   9 208.490 79.6483   1
  -9   9  12 655.066 127.594   1
  -9   9  15 1311.67 188.883   1
  -9   9  18 179962. 3166.45   1
  -9   9  21 1781.76 233.737   1
  -9   9  24 18997.3 785.490   1
   9  -9 -24 19061.6 476.183  10
   9  -9 -24 19253.0 476.120   5
   9   0  27 509.187 64.1979   3
   9  -9 -27 666.494 84.5404  10
  -9   9  27 471.285 61.9447   7
   9   0  30 10964.5 310.014   3
   9  -9 -30 10268.1 343.453  10
  -9   9  30 10450.4 309.778   7
   9   0  33 746.319 82.1123   3
  -9   9  33 655.296 163.055   1
   9  -9 -33 1013.23 106.260  10
  -9   9  33 721.167 82.7182   7
   9   0  36 28159.7 606.386   3
   9  -9 -36 27863.8 654.126  10
  -9   9  36 27830.3 601.570   7
   9   0  39 16.3162 38.4468   3
  -9   9  39 36.3653 33.0014   7
   9   0  42 774.532 92.8215   3
  -9   9  42 888.518 199.993   1
  -9   9  45 238.287 58.2946   4
   9  -9 -45 318.832 65.3979  11
  -9   9  45 229.400 89.6599   1
  -9   9  48 6466.25 258.468   4
   9   0  48 6317.85 269.801   5
   9  -9 -48 6398.61 269.295  11
   9  -9 -51 97.7440 45.8906   2
   9   0  51 70.1620 50.5747   5
  -9   9  51 2.69506 44.6748   4
   9   0  54 8704.20 323.279   5
  -9   9  54 9167.13 318.632   4
  -9   9  57-23.9890 47.7059   4
   9   0  57-0.98636 43.8112   5
   9   0  60 890.273 104.340   5
  -9   9  60 989.397 102.201   4
  -9   9  63-34.2915 44.3722   4
   9   0  63 18.5984 37.5760   5
   9   0  63 75.4703 58.0032   8
   9   0  66 952.459 96.4791   5
   0  -9  66 1268.24 122.052  12
   9   0  66 1168.77 116.735   8
   9   0  69 23.9660 32.0063   5
   0  -9  69-31.3650 45.4039  12
   9   0  69 57.2755 47.4150   8
   9   0  72 138.530 40.3486   5
   0  -9  72 239.219 58.3034  12
   9   0  72 276.836 67.5722   8
   0  -9  75 0.23948 29.0324  12
   9   0  75 43.4146 37.7730   8
  -5  10   0 3635.79 304.004   1
 -10   5   0 3700.74 175.043   1
  -5  10  -3 19275.6 708.735   1
  -5  10   3 19524.4 706.081   1
 -10   5  -3 18427.3 393.981   1
 -10   5   3 18749.4 490.043   1
  -5  10   6 2415.71 244.724   1
   5   5   6 2743.82 196.580   1
 -10   5   6 2652.61 183.459   1
 -10   5   9 29462.9 741.953   1
   5   5   9 30188.2 733.557   1
  -5  10   9 30188.9 937.620   1
  -5  10  12 2336.92 252.534   1
 -10   5  12 2365.53 199.132   1
   5   5  12 2641.60 189.488   1
 -10   5  15 11771.0 481.985   1
   5   5  15 12877.6 444.202   1
  -5  10  15 12097.6 581.973   1
   5   5  18 2534.61 199.359   1
  -5  10  18 2917.34 286.062   1
 -10   5  18 2579.68 228.823   1
   5   5  21 9464.61 386.177   1
 -10   5  21 8476.67 451.296   1
  -5  10  21 9692.28 538.187   1
   5   5  24 21573.5 633.012   1
  -5  10  24 20879.1 831.123   1
 -10   5  24 21064.9 765.216   1
  10  -5  27 18766.7 446.487   5
  -5  10  27 18333.6 792.802   1
 -10   5  27 17831.2 739.929   1
  10  -5 -27 19693.8 463.074  11
  10  -5  30 331.820 57.6163   5
   5 -10  30 248.704 52.9318   5
  -5  10  30 270.016 116.630   1
 -10   5  30 241.591 92.9212   1
   5   5  30 360.711 58.1514   3
  10  -5  30 509.081 65.1378  12
   5 -10 -30 477.326 70.0396  10
  10  -5 -30 320.487 61.1683  11
  -5  10  30 251.271 50.5436   7
   5   5  33 1049.63 98.5234   3
   5   5  33 960.796 81.9070   4
  10  -5  33 960.004 96.6424   5
   5 -10  33 655.382 79.7878   5
 -10   5  33 859.167 167.656   1
  -5  10  33 645.925 161.739   1
  10  -5  33 883.740 88.4093  12
  10  -5 -33 829.789 96.4252  11
   5 -10 -33 1027.76 100.652  10
  -5  10  33 776.164 85.9784   7
   5 -10  36 564.718 74.9036   5
   5   5  36 424.887 69.0022   3
   5   5  36 363.154 53.9991   4
  10  -5  36 380.598 69.5580   5
  -5  10  36 342.473 128.876   1
 -10   5  36 380.767 136.208   1
  10  -5 -36 544.318 80.8222  11
   5 -10 -36 362.461 63.7764  10
  10  -5  36 495.202 67.6222  12
  -5  10  36 573.052 81.6375   7
   5   5  39 1911.64 135.481   3
   5 -10  39 1634.00 130.279   5
  10  -5  39 1697.71 132.414   5
   5   5  39 1779.87 119.763   4
  -5  10  39 1928.60 276.554   1
 -10   5  39 1449.11 245.314   1
  10  -5  39 1859.78 127.383  12
  10  -5 -39 1287.12 116.330  11
   5 -10 -39 1714.51 131.036  10
  -5  10  39 1966.40 143.493   7
   5 -10  42 5218.68 239.154   5
  10  -5  42 5089.21 241.759   5
   5   5  42 5222.02 237.107   3
   5   5  42 5036.02 212.405   4
  -5  10  42 5278.18 470.993   1
 -10   5  42 5374.50 471.648   1
  10  -5 -42 6295.69 253.652  11
  -5  10  42 5443.72 250.269   7
  10  -5  45 970.528 108.785   5
   5   5  45 1081.85 100.696   4
   5 -10  45 704.766 92.8211   5
   5   5  45 976.184 109.745   3
 -10   5  45 1084.77 227.717   1
  -5  10  45 821.234 200.498   1
  10  -5 -45 1127.31 108.124  11
   5 -10  45 1157.84 131.089  12
  -5  10  45 881.268 104.601   7
   5 -10  48 1586.05 135.410   5
  10  -5  48 1460.78 137.594   5
   5   5  48 1594.74 141.501   3
   5   5  48 1687.30 127.599   4
  -5  10  48 1592.81 290.512   1
  10  -5 -48 1456.42 124.757  11
   5 -10  48 1648.86 155.975  12
  10  -5  48 1542.82 134.606   8
   5   5  51 184.158 58.8664   4
  -5  10  51 201.010 64.0079   4
  10  -5  51 158.191 60.7500   5
   5 -10  51 175.939 57.2887   5
   5 -10  51 93.5120 70.9048  12
  10  -5  51 257.643 67.0935   8
   5   5  54 364.085 71.7107   4
   5 -10  54 488.398 82.5848   5
  10  -5  54 401.585 82.0253   5
  -5  10  54 462.537 85.2567   4
   5 -10  54 421.628 92.9144  12
  10  -5  54 322.289 73.4260   8
  -5  10  57 1005.74 116.285   4
   5 -10  57 970.403 108.739   5
  10  -5  57 1040.33 119.568   5
   5 -10  57 1038.91 128.700  12
  -5  10  57 1074.20 117.062   8
  10  -5  57 997.315 121.984   8
   5 -10  60 31.1872 41.4002   5
  -5  10  60 143.232 60.2576   4
  10  -5  60-90.4713 61.5189   5
   5 -10  60-13.1360 59.4616  12
  10  -5  60 15.9663 58.8742   8
  10  -5  63 953.960 109.131   5
   5 -10  63 963.794 100.925   5
  -5  10  63 1074.28 111.351   4
   5 -10  63 979.649 113.241  12
  10  -5  63 964.097 117.300   8
   5 -10  66-18.7874 38.4138   5
  -5  10  66 49.3913 49.7222   4
  10  -5  66 3.91405 41.6685   5
   5 -10  66 111.458 55.7388  12
  10  -5  66-30.5288 50.2121   8
   5 -10  69 433.452 64.1182   5
  10  -5  69 538.249 77.7650   5
   5   5  69 380.704 58.9648   5
   5 -10  69 478.802 74.0067  12
  10  -5  69 614.427 85.8906   8
   5   5  69 526.044 82.0457   8
   5 -10  72 187.054 43.9944   5
  10  -5  72 204.949 49.3505   5
   5   5  72 109.659 40.6092   5
   5 -10  72 239.033 53.1596  12
   5   5  72 252.565 59.3781   8
  10  -5  75 8.62872 27.8055   5
  -5  -5  75 18.6557 31.5571  12
   5   5  75 51.7595 39.1572   8
  10  -6  76 113.770 35.8587   5
   4   6  76-5.55582 35.0123   8
   6 -10  73 436.416 58.4034   5
  10  -6  73 385.384 60.4428   5
   4   6  73 325.101 50.7797   5
   6 -10  73 469.587 60.2448  12
   6 -10  70 261.714 53.7457   5
  10  -6  70 198.557 50.7413   5
   4   6  70 150.096 42.8450   5
   6 -10  70 334.860 61.9291  12
   4   6  70 303.458 60.9778   8
  -4  10  67 315.324 63.0527   4
   6 -10  67 422.679 69.8969   5
  10  -6  67 246.956 57.6203   5
   6 -10  67 231.703 61.0001  12
   4   6  67 263.273 66.9540   8
  10  -6  67 282.513 66.2733   8
  -4  10  64 204.336 62.1035   4
   6 -10  64 115.309 49.0579   5
  10  -6  64 53.3932 45.3031   5
   6 -10  64 65.5552 52.0089  12
  10  -6  64 235.225 105.030   8
  -4  10  64 73.3864 50.9087   8
   6 -10  61 16.2477 43.3709   5
  10  -6  61 18.0414 44.8881   5
  -4  10  61 60.8937 55.3230   4
   6 -10  61 40.2769 53.8084  12
  10  -6  61 27.9248 54.7588   8
  -4  10  61 49.0670 48.1133   8
   4   6  58 56.3862 47.4883   4
   6 -10  58 1.29016 45.4923   5
  -4  10  58-3.64425 51.5115   4
  10  -6  58 90.4678 51.3276   5
   6 -10  58 107.466 64.0886  12
  10  -6  58 110.401 71.6697   8
  -4  10  58-53.8637 58.1381   8
  -4  10  55 1198.60 123.706   4
  10  -6  55 1113.15 123.555   5
   4   6  55 1236.39 115.313   4
   6 -10  55 1110.82 118.538   5
   6 -10  55 1047.84 128.491  12
  10  -6  55 1117.50 123.297   8
   6 -10  52 460.932 84.0614   5
   4   6  52 396.783 71.1006   4
  10  -6  52 391.953 79.0389   5
  -4  10  52 484.999 88.8219   4
   6 -10  52 438.500 93.3403  12
  10  -6  52 455.042 80.9015   8
   4   6  49 914.366 101.960   4
   6 -10  49 880.861 106.119   5
   4   6  49 945.433 112.869   3
  10  -6  49 1029.61 118.243   5
  -4  10  49 772.203 103.194   4
  -4  10  49 912.780 218.070   1
  10  -6  49 1032.11 100.122  12
   6 -10  49 989.288 122.100  12
  10  -6  49 978.983 111.634   8
   4   6  46 179.285 58.5958   3
   6 -10  46 149.768 54.1470   5
   4   6  46 164.315 49.3306   4
  10  -6  46 117.152 51.8138   5
   6 -10  46 290.278 73.3630  12
  10  -6  46 175.198 50.5925  12
  10  -4 -46 200.688 53.9698  11
  10  -6  46 164.961 52.7479   8
  -4  10  46 199.338 60.7436   7
   6 -10  43 1886.55 145.123   5
   4   6  43 2054.06 135.668   4
  10  -6  43 2085.78 152.817   5
   4   6  43 2100.77 150.470   3
  -4  10  43 1910.46 282.843   1
   6 -10  43 1849.22 158.880  12
  10  -6  43 1846.38 132.092  12
  10  -4 -43 1777.30 135.869  11
  10  -6  43 2079.35 143.218   8
  -4  10  43 1854.48 143.306   7
  -4  10  40 107.150 40.8808   3
   4   6  40 140.682 44.7126   4
   4   6  40 133.261 46.8980   3
  10  -6  40 159.082 50.4392   5
   6 -10  40 135.878 54.1614   5
  -4  10  40 101.190 66.3271   1
   6 -10  40 201.304 57.9339  12
  10  -6  40 176.048 55.7594  12
  10  -4 -40 83.7349 36.0115  11
  -4  10  40 169.029 60.3271   7
  10  -6  40 156.142 51.4782   8
  -4  10  37 78.2808 34.3077   3
   4   6  37 174.399 50.5137   3
   4   6  37 100.908 38.2356   4
   6 -10  37 88.7494 33.8632   5
  10  -6  37 216.969 57.3034   5
  -4  10  37 178.595 101.517   1
 -10   4  37 114.369 84.0818   1
  10  -6  37 96.1894 41.9824  12
  10  -4 -37 138.683 45.3861  11
   6 -10  37 107.760 55.9527  12
  -4  10  37 81.4133 43.5548   7
   4   6  34 3512.68 177.276   3
   6 -10  34 3338.79 177.103   5
  10  -6  34 3165.86 175.980   5
  -4  10  34 2912.10 158.913   3
 -10   4  34 3246.21 331.707   1
  -4  10  34 3464.99 358.881   1
  10  -6  34 3570.47 179.709  12
   6   4 -34 2986.41 164.070  11
   6 -10  34 3592.53 205.641  12
  10  -4 -34 3906.54 188.787  11
  -4  10  34 3374.85 183.283   7
  10  -6  31 2351.58 147.019   5
   6 -10  31 2321.10 144.105   5
   4   6  31 2498.56 145.450   3
 -10   4  31 2006.42 253.743   1
  -4  10  31 1894.31 259.959   1
  10  -6  31 2564.59 147.757  12
   6 -10  31 2691.54 172.485  12
   6   4 -31 1984.93 134.772  11
  10  -4 -31 2385.47 149.745  11
   4   6  31 2134.16 129.563   7
  -4  10  31 2364.38 146.199   7
   6 -10  28 1380.37 107.431   5
  10  -6  28 1139.81 100.695   5
 -10   4  28 975.158 178.075   1
   4   6  28 1067.90 151.838   1
  -4  10  28 1202.48 201.226   1
  10  -6  28 1255.78 103.776  12
  10  -4 -28 1030.12 100.178  11
   6 -10  28 1177.98 115.719  12
  -4  10  28 1294.12 104.404   7
  -4  10  25 35693.1 1139.67   1
 -10   4  25 34602.3 1040.33   1
   4   6  25 36766.1 943.479   1
  10  -4 -25 36790.1 706.278  11
   6 -10  25 36907.8 743.906  12
   4   6  22 19540.7 635.811   1
  -4  10  22 18931.2 769.287   1
 -10   4  22 18909.1 698.014   1
  -4  10  19 877.441 160.512   1
   4   6  19 887.065 129.299   1
 -10   4  19 622.027 124.112   1
   4   6  16 1790.99 175.033   1
  -4  10  16 1986.33 229.571   1
 -10   4  16 1998.58 195.033   1
  -4  10  13 3727.96 308.426   1
   4   6  13 3571.10 240.532   1
 -10   4  13 3446.32 242.559   1
   4   6  10 3732.38 245.492   1
 -10   4  10 3539.70 226.754   1
  -4  10  10 3657.73 304.308   1
   4   6   7 64867.7 1309.54   1
  -4  10   7 67070.3 1517.02   1
 -10   4   7 70094.1 1251.03   1
 -10   6  -7 66440.3 1087.80   1
 -10   6  -4 1745.43 121.035   1
  -4  10   4 1503.88 195.339   1
  -6  10  -4 1581.45 197.855   1
   4   6   4 1492.97 162.714   1
 -10   4   4 1573.80 123.140   1
  -4  10   1 1861.76 211.770   1
 -10   6  -1 2167.28 144.565   1
 -10   4   1 1865.65 112.237   1
  -6  10  -1 1703.93 200.457   1
  -4  10  -2 6702.08 407.399   1
 -10   6   2 6789.70 288.411   1
  -6  10   2 6795.25 402.194   1
   6   4   5 25721.6 631.162   1
 -10   6   5 25177.9 654.365   1
  -6  10   5 25284.9 827.572   1
  -6  10   8 11174.6 538.577   1
   6   4   8 11917.9 385.042   1
 -10   6   8 11710.6 438.576   1
  -6  10  11 5085.43 371.890   1
 -10   6  11 5242.62 300.733   1
   6   4  11 5404.87 247.940   1
   6   4  14 2287.14 157.150   1
  -6  10  14 2332.69 255.366   1
 -10   6  14 1993.90 194.788   1
  -6  10  17 15845.8 685.223   1
 -10   6  17 16646.1 614.807   1
  -6  10  20 14909.3 687.517   1
 -10   6  20 15384.2 618.308   1
  -6  10  23 3843.92 343.595   1
 -10   6  23 3546.08 299.649   1
 -10   6  26 2700.46 278.829   1
  -6  10  26 2782.55 302.120   1
  10  -6 -26 3343.66 171.362  11
  10  -6 -26 3666.68 190.469  10
   4 -10  29 23764.3 513.106   5
  10  -4  29 24023.2 524.462   5
   6   4  29 23001.1 512.218   3
  -6  10  29 22933.4 908.703   1
 -10   6  29 23235.8 875.004   1
  10  -6 -29 23645.6 538.494  11
   6 -10 -29 24523.5 540.871  10
  -6  10  29 22933.3 523.343   7
  10  -4  32 1433.29 113.989   5
   6   4  32 1329.66 106.972   3
   4 -10  32 1575.26 114.854   5
  10  -6 -32 1327.55 103.937   2
 -10   6  32 1506.65 230.442   1
  -6  10  32 1255.51 214.882   1
   6 -10 -32 1395.88 115.100  10
  10  -6 -32 1471.82 121.578  11
  -6  10  32 1381.93 110.764   7
   4 -10  35 3902.82 189.411   5
   6   4  35 4068.07 190.849   3
  10  -4  35 4045.95 196.749   5
   6   4  35 3804.15 165.448   4
  -6  10  35 4049.10 389.033   1
 -10   6  35 3911.16 383.574   1
  10  -6 -35 3151.31 165.408   2
  10  -6 -35 4022.00 201.063  11
   6 -10 -35 4086.89 202.536  10
  -6  10  35 3930.08 196.062   7
   6   4  38 719.686 76.0843   4
  10  -4  38 681.994 89.6469   5
   4 -10  38 691.256 81.4824   5
   6   4  38 755.996 87.4883   3
  -6  10  38 644.119 165.341   1
 -10   6  38 605.313 166.431   1
  10  -6 -38 636.974 87.4726  11
   6 -10 -38 692.473 89.5024  10
  -6  10  38 717.804 90.6727   7
   6   4  41 3856.65 198.362   3
   4 -10  41 2753.43 168.974   5
 -10   6  41 3407.53 166.888   4
  10  -4  41 3776.77 204.587   5
   6   4  41 3785.07 175.311   4
 -10   6  41 4127.68 409.010   1
  -6  10  41 3527.99 378.344   1
  10  -6 -41 2746.51 170.743  11
   6 -10 -41 4061.02 206.893  10
  -6  10  41 3891.13 204.647   7
 -10   6  44 289.207 55.8434   4
   6   4  44 295.832 61.4377   4
   4 -10  44 259.667 59.9135   5
   6   4  44 304.057 64.1314   3
  10  -4  44 293.500 66.7429   5
 -10   6  44 199.522 125.046   1
  -6  10  44 474.926 171.941   1
  10  -6 -44 273.052 59.9094  11
  -6  10  44 230.115 59.1020   7
 -10   6  47 8317.80 284.922   4
   6   4  47 8292.35 321.264   3
  10  -4  47 7787.16 314.132   5
   6   4  47 8687.32 291.685   4
   4 -10  47 8774.95 313.590   5
  10  -6 -47 8775.61 311.910  11
 -10   6  47 8446.80 629.880   1
  -6  10  47 8552.29 626.367   1
  -6  10  50 364.567 126.556   1
   4 -10  50 399.297 70.9368   5
   6   4  50 433.714 69.6679   4
 -10   6  50 433.126 70.0345   4
  10  -4  50 432.194 78.7670   5
   6   4  50 370.673 79.2522   3
  -6  10  50 379.252 75.7676   4
  10  -4  53 399.395 85.0442   5
  -6  10  53 448.052 79.6993   4
 -10   6  53 461.920 71.7989   4
   4 -10  53 475.119 83.4020   5
   4 -10  53 379.427 93.2797  12
  10  -4  53 464.367 85.9771   8
   4 -10  56 226.015 65.1168   5
  -6  10  56 244.072 72.5634   4
  10  -4  56 125.201 57.5767   5
  10  -4  56 154.219 54.8475   8
  -6  10  59 386.241 78.9929   4
   4 -10  59 343.578 69.9434   5
  10  -4  59 238.330 71.2420   5
   4 -10  59 204.354 68.7018  12
  10  -4  59 306.220 75.1323   8
   4 -10  62 29.9629 40.7870   5
  10  -4  62 69.5448 51.2278   5
  -6  10  62 67.2539 45.3810   4
   4 -10  62 25.7067 53.9593  12
  10  -4  62 33.0046 55.0499   8
   6   4  65 993.791 101.621   5
  10  -4  65 1428.70 125.532   5
  -6  10  65 1571.84 127.560   4
   4 -10  65 1484.23 117.628   5
   4 -10  65 1439.44 129.870  12
  10  -4  65 1474.20 135.597   8
  10  -4  68 41.2337 39.0605   5
   6   4  68-2.05360 32.3282   5
   4 -10  68 30.6261 35.2831   5
   4 -10  68 15.8724 42.7667  12
   6   4  68 51.1296 48.4313   8
  10  -4  68-30.7269 50.9156   8
   4 -10  71 323.259 52.3743   5
  10  -4  71 367.937 61.5035   5
   6   4  71 356.381 58.4033   5
   4 -10  71 363.277 63.7409  12
   6   4  71 443.499 71.4629   8
  10  -4  71 341.429 67.2994   8
  10  -4  74 91.2239 36.1131   5
   6   4  74 158.576 35.0481   5
  -4  -6  74 174.948 49.2935  12
   4 -10  74 140.351 38.6261  12
   6   4  74 122.860 49.6498   8
   7 -10  74 34.8984 28.2650   5
   3   7  74 52.8879 30.2417   5
  10  -7  74 116.661 35.1061   5
   3   7  74 88.9728 38.4403   8
  10  -7  71 461.761 66.3765   5
   7 -10  71 312.444 54.9673   5
   7 -10  71 273.744 49.7601  12
   3   7  71 360.426 64.1515   8
   7 -10  68 24.3808 35.0122   5
  10  -7  68 46.4617 42.4869   5
   7 -10  68 56.2237 43.8364  12
  -3  10  68-1.30721 43.6096   8
   3   7  68-25.5813 44.7549   8
  -3  10  65 162.880 54.6249   4
   7 -10  65 250.414 65.4097   5
  10  -7  65 303.365 68.9277   5
   7 -10  65 252.912 60.2138  12
  -3  10  65 64.0296 50.0938   8
  10  -7  65 263.605 77.1501   8
   7 -10  62 2783.49 176.188   5
  10  -7  62 2504.82 171.839   5
  -3  10  62 2792.27 170.687   4
   7 -10  62 2851.23 181.921  12
  10  -7  62 2753.52 183.846   8
  -3  10  62 2574.18 167.998   8
  10  -7  59 648.465 93.8708   5
   7 -10  59 681.710 92.6881   5
   3   7  59 700.590 93.8380   4
  -3  10  59 645.288 93.4099   4
   7 -10  59 626.849 94.1828  12
  10  -7  59 717.675 106.476   8
   3   7  56 628.185 86.2849   4
   7 -10  56 646.891 93.3251   5
  -3  10  56 759.927 101.331   4
  10  -7  56 644.575 95.2444   5
   7 -10  56 695.241 104.139  12
  10  -7  56 706.047 105.127   8
  -3  10  53 227.123 67.4242   4
   3   7  53 201.324 62.0579   4
   7 -10  53 251.682 71.7225   5
  10  -7  53 313.231 75.2687   5
   7 -10  53 158.726 65.7535  12
  10  -7  53 197.921 56.6773  12
  10  -7  53 229.283 64.8865   8
   7 -10  50 181.293 63.2875   5
   3   7  50 207.579 64.6277   4
  10  -7  50 213.006 69.5641   5
  -3  10  50 226.716 66.8880   4
   3   7  50 172.766 62.5290   3
  -3  10  50 250.147 125.715   1
  10  -7  50 314.410 65.1939  12
   7 -10  50 188.268 69.0847  12
  10  -7  50 210.092 71.0017   8
   3   7  47 348.553 73.1479   3
   7 -10  47 310.837 69.3459   5
  10  -7  47 264.202 70.6421   5
   3   7  47 371.568 68.4925   4
  -3  10  47 530.064 164.054   1
   7 -10  47 286.230 76.4106  12
  10  -7  47 394.035 68.4715  12
  10  -7  47 372.145 68.5695   8
   3   7  44 1856.07 132.358   4
   7 -10  44 1616.03 138.152   5
   3   7  44 1795.13 140.313   3
  10  -7  44 1765.16 144.310   5
  -3  10  44 1609.60 134.011   3
  -3  10  44 1638.27 264.812   1
  10  -7  44 1782.10 133.934  12
  10  -3 -44 1885.33 138.269  11
   7 -10  44 1922.81 158.080  12
  -3  10  44 1716.75 141.121   7
  10  -7  44 1860.14 142.699   8
   3   7  41 8787.08 315.329   3
   7 -10  41 8627.24 318.387   5
  10  -7  41 8835.53 324.602   5
  -3  10  41 8187.70 303.839   3
   3   7  41 8577.22 292.573   4
  -3  10  41 9583.57 623.295   1
  10  -3 -41 8745.62 311.173  11
   7 -10  41 8936.24 343.417  12
  10  -7  41 8797.64 304.129  12
  -3  10  41 9026.05 325.158   7
  10  -7  41 9029.83 308.871   8
   7 -10  38 86.8371 39.1013   5
  10  -7  38 75.0203 39.0803   5
  -3  10  38 91.3731 43.9588   3
   3   7  38 102.666 40.6758   3
   3   7  38 78.2482 38.0727   4
  -3  10  38 215.055 113.521   1
  10  -3 -38 86.3275 41.3966  11
   7 -10  38 21.4242 39.6674  12
  10  -7  38 35.8211 33.4096  12
  -3  10  38 54.3756 42.6254   7
  10  -7  38 99.1725 45.0599   8
   3   7  35 470.942 68.5967   3
   7 -10  35 474.482 70.7764   5
  -3  10  35 427.840 66.1617   3
  10  -7  35 409.459 67.0793   5
   3   7  35 441.374 120.744   1
  -3  10  35 548.061 144.257   1
   7   3 -35 324.350 57.8437  11
  10  -7  35 429.743 67.1022  12
  10  -3 -35 357.943 62.6348  11
   7 -10  35 394.696 70.4656  12
  10  -7  35 483.073 65.9784   8
   3   7  35 365.518 57.8737   7
  -3  10  35 452.245 67.0804   7
  -3  10  32 3677.57 177.037   3
   7 -10  32 4441.84 201.043   5
   3   7  32 4464.66 199.186   3
  10  -7  32 4091.01 198.398   5
   3   7  32 4044.91 317.535   1
  -3  10  32 3891.67 368.888   1
  10  -3 -32 4243.75 199.029  11
  10  -7  32 4574.08 202.789  12
   7   3 -32 3900.98 188.215  11
   7 -10  32 4206.52 216.527  12
  -3  10  32 4238.98 200.631   7
   3   7  32 3976.74 184.534   7
   7 -10  29 4285.13 195.289   5
  10  -7  29 4578.90 203.462   5
  -3  10  29 3862.99 177.541   3
   3   7  29 4726.08 336.113   1
  -3  10  29 4943.54 406.607   1
 -10   3  29 4317.85 354.112   1
  10  -3 -29 4750.17 204.601  11
   7   3 -29 4431.90 195.616  11
   7 -10  29 4768.56 223.879  12
  10  -7  29 4858.55 207.143  12
   3   7  29 4655.94 191.945   7
  -3  10  29 4313.24 193.742   7
   7 -10  26 2062.43 126.858   5
  10  -7  26 1917.26 126.606   5
   3   7  26 1934.43 212.929   1
  -3  10  26 2026.73 252.190   1
 -10   3  26 1764.43 209.187   1
   7 -10  26 1987.87 140.342  12
  10  -7  26 2024.46 130.766  12
  10  -3 -26 2083.96 134.512  11
  -3  10  23 18738.5 758.202   1
   3   7  23 18777.7 665.790   1
 -10   3  23 17930.5 677.145   1
  -3  10  20 1742.09 216.763   1
 -10   3  20 1511.20 178.427   1
   3   7  20 1850.67 191.470   1
  -3  10  17 1426.65 199.290   1
 -10   3  17 1656.79 176.951   1
   3   7  17 1773.84 182.328   1
  -3  10  14 42630.7 1157.82   1
   3   7  14 41938.8 1022.80   1
 -10   3  14 41521.6 974.654   1
 -10   7 -11 340.292 65.5639   1
   3   7  11 383.378 88.9224   1
  -3  10  11 349.400 94.4553   1
 -10   3  11 422.336 80.3672   1
   3   7   8 280.230 82.5016   1
  -3  10   8 316.839 96.2407   1
  -7  10  -8 204.158 76.5957   1
 -10   7  -8 300.957 64.9105   1
  -7  10  -5 1035.19 161.784   1
   3   7   5 665.275 116.588   1
 -10   7  -5 732.412 95.8146   1
  -3  10   5 751.013 140.513   1
  -7  10  -2 866.243 144.775   1
 -10   7  -2 770.108 100.630   1
  -3  10   2 739.231 142.397   1
 -10   7   1 30009.8 726.539   1
  -3  10  -1 29473.4 917.284   1
  -7  10   1 27536.2 875.113   1
 -10   7   4 13859.1 480.470   1
  -7  10   4 14112.8 602.585   1
   7   3   4 14660.0 415.004   1
   7   3   7 3091.31 164.282   1
  -7  10   7 2903.38 272.815   1
 -10   7   7 2794.08 214.858   1
  -7  10  10 2798.86 271.918   1
 -10   7  10 2872.59 228.069   1
 -10   7  13 43869.0 1072.82   1
  -7  10  13 43570.0 1191.86   1
 -10   7  16 53380.4 1256.57   1
  -7  10  16 51837.4 1352.69   1
 -10   7  19 12582.2 560.623   1
  -7  10  19 12906.7 621.096   1
  -7  10  22 7223.04 470.262   1
 -10   7  22 6743.90 424.616   1
 -10   7  25 3557.52 323.292   1
  -7  10  25 3839.99 346.958   1
  10  -7 -25 4034.79 200.802  10
   7 -10 -25 3802.83 191.134   5
   7   3  28 3902.75 175.981   3
  10  -3  28 4016.32 179.672   5
  -7  10  28 3489.40 343.203   1
  10  -7 -28 3855.71 181.140   2
 -10   7  28 3590.16 341.393   1
  10  -7 -28 4136.43 210.444  10
   7 -10 -28 4513.22 204.849  10
  -7  10  28 3691.77 176.790   7
   7   3  31 23145.0 510.385   3
  10  -3  31 23246.3 520.052   5
   3 -10  31 22061.4 497.858   5
  10  -3  31 22452.4 493.020   3
  10  -7 -31 24068.5 523.861   2
 -10   7  31 24151.2 924.541   1
  -7  10  31 23330.8 939.787   1
  10  -7 -31 22041.7 560.615  10
  10  -7 -31 23050.6 545.926  11
   7 -10 -31 22731.0 539.479  10
  -7  10  31 22179.4 516.108   7
   3 -10  34 240.849 51.1342   5
   7   3  34 294.774 55.2957   3
  10  -3  34 389.776 61.7185   5
  -7  10  34 235.177 103.932   1
 -10   7  34 363.788 127.484   1
  10  -7 -34 271.712 54.9075   2
   7 -10 -34 306.853 58.9970  10
  10  -7 -34 291.087 62.3655  11
  -7  10  34 252.375 53.4198   7
 -10   7  34 211.621 41.7188   7
 -10   7  37 729.239 76.6131   4
   7   3  37 791.202 76.1015   4
   7   3  37 835.835 90.0772   3
   3 -10  37 864.396 88.8800   5
  10  -3  37 909.088 95.6496   5
  10  -7 -37 806.852 86.6537   2
 -10   7  37 1072.61 205.612   1
  -7  10  37 911.166 196.650   1
  10  -7 -37 722.893 87.6760  11
   7 -10 -37 606.677 87.4150  10
  -7  10  37 876.614 95.6889   7
   7   3  40 8032.47 258.516   4
 -10   7  40 7453.01 255.326   4
   7   3  40 7754.95 285.867   3
  10  -3  40 7857.73 293.018   5
   3 -10  40 7808.55 282.196   5
 -10   7  40 8442.51 601.352   1
  10  -7 -40 7468.17 270.212   2
  -7  10  40 8255.34 589.044   1
   7 -10 -40 5966.37 269.484  10
  10  -7 -40 6166.65 264.939  11
  -7  10  40 7660.44 290.407   7
   7   3  43 4401.54 194.295   4
   7   3  43 4788.16 228.376   3
   3 -10  43 4283.45 209.601   5
 -10   7  43 4083.91 191.429   4
  10  -3  43 4417.93 219.710   5
  -7  10  43 4222.82 429.942   1
 -10   7  43 4894.55 468.961   1
  10  -7 -43 5066.04 233.779  11
  -7  10  43 4162.02 214.505   7
 -10   7  46 2302.06 145.847   4
   7   3  46 2625.80 151.524   4
   3 -10  46 2320.14 155.117   5
  10  -3  46 2535.71 169.704   5
   7   3  46 2545.26 171.818   3
  10  -7 -46 2754.69 171.452  11
 -10   7  46 2598.98 361.060   1
  -7  10  46 2563.33 341.521   1
   7   3  49 2395.33 169.654   3
   3 -10  49 2242.85 154.321   5
  10  -3  49 2205.84 162.043   5
  -7  10  49 2374.93 161.026   4
 -10   7  49 2388.90 149.720   4
  10  -7 -49 2490.82 159.723  11
  -7  10  49 2590.06 348.752   1
 -10   7  49 2648.15 359.807   1
 -10   7  52 912.311 100.647   4
  -7  10  52 854.039 104.756   4
  10  -3  52 792.898 103.372   5
   3 -10  52 724.462 92.3449   5
 -10   7  55 1255.14 114.487   4
   3 -10  55 1208.84 112.681   5
  10  -3  55 1115.43 121.246   5
  -7  10  55 1220.94 117.512   4
  10  -3  55 1150.29 126.598   8
  10  -3  58 88.2353 51.1111   5
   3 -10  58 67.7069 47.3265   5
  -7  10  58 33.6781 50.2625   4
   3 -10  58 71.0654 66.5372  12
  10  -3  58 24.7413 53.4525   8
   3 -10  61 48.3037 40.9347   5
  -7  10  61-21.9872 48.8923   4
  10  -3  61 59.6816 51.3675   5
   7   3  61 58.6474 45.2026   5
   3 -10  61 29.4467 53.5309  12
  10  -3  61 184.685 66.7838   8
   7   3  64-54.0175 42.2495   5
  -7  10  64-26.1314 43.9896   4
   3 -10  64 11.0706 36.7527   5
  10  -3  64 55.2318 47.2606   5
   3 -10  64 74.9008 59.0365  12
  10  -3  64-35.3035 52.0516   8
   7   3  67 639.311 78.5971   5
   3 -10  67 756.819 80.1532   5
  10  -3  67 834.360 91.9544   5
   3 -10  67 873.809 102.350  12
  10  -3  67 930.116 105.939   8
   7   3  67 1101.62 111.444   8
   7   3  70 80.8460 37.4300   5
  10  -3  70 122.612 42.2039   5
   3 -10  70 187.299 53.6827  12
  10  -3  70 94.1554 49.5221   8
   7   3  70 178.235 58.1252   8
  10  -3  73 67.4097 33.5412   5
   7   3  73 43.0425 30.3876   5
   3 -10  73 149.453 43.7862  12
  -3  -7  73 163.826 50.6238  12
  10  -3  73 203.974 52.2156   8
   7   3  73 174.251 51.3308   8
   7   3  76 13.1188 32.4315   8
  10  -8  75 161.139 38.6469   5
   8 -10  75 184.167 37.8209   5
   2   8  75 219.049 48.3352   8
  10  -8  72 254.383 52.6299   5
   8 -10  72 194.173 43.0416   5
  -2  10  72 95.8485 38.9377   8
   2   8  72 188.788 52.3257   8
   8 -10  69 343.493 64.2281   5
  10  -8  69 408.562 66.5491   5
   8 -10  69 321.983 58.4313  12
   2   8  69 381.677 68.7079   8
  -2  10  69 370.059 66.0236   8
  -2  10  66 36.4804 42.3791   4
  10  -8  66 111.556 51.8311   5
   8 -10  66 63.1923 39.9603   5
   8 -10  66 94.1488 47.8858  12
  -2  10  66 172.896 54.5510   8
  -2  10  63 199.925 63.0216   4
   8 -10  63 205.043 61.6293   5
  10  -8  63 171.908 56.9345   5
   8 -10  63 148.318 58.0092  12
  -2  10  63-29.1148 51.4383   8
  10  -8  60 351.622 78.2763   5
   8 -10  60 381.128 78.0380   5
   2   8  60 399.188 71.4907   4
  -2  10  60 380.208 74.0201   4
   8 -10  60 458.706 81.7262  12
  10  -8  60 377.219 77.7749   8
  10  -8  57 839.796 106.250   5
   8 -10  57 759.043 101.931   5
  -2  10  57 903.513 100.933   4
   2   8  57 830.072 94.9177   4
   8 -10  57 704.998 100.450  12
  10  -8  57 807.414 95.3853  12
  10  -8  57 805.594 111.925   8
   2   8  54 3669.93 196.827   4
  10  -8  54 3648.39 214.702   5
   8 -10  54 3413.17 204.906   5
  -2  10  54 3669.06 202.817   4
  10  -8  54 3715.42 196.527  12
   8 -10  54 3628.69 216.220  12
  10  -8  54 3611.22 216.622   8
  10  -8  51 3328.78 204.410   5
   2   8  51 3103.08 195.486   3
   8 -10  51 3068.31 195.448   5
   2   8  51 3239.12 184.653   4
  -2  10  51 3166.35 187.182   4
  -2  10  51 3015.13 368.663   1
   8 -10  51 3322.69 206.287  12
  10  -8  51 3080.50 180.073  12
  10  -8  51 3100.34 194.870   8
   2   8  48 3372.76 188.901   4
  -2  10  48 3756.97 200.711   4
   8 -10  48 3132.01 195.431   5
   2   8  48 3600.92 208.597   3
  10  -8  48 3322.14 204.018   5
  -2  10  48 3809.77 405.219   1
  10  -8  48 3185.64 185.403  12
   8 -10  48 3513.94 210.944  12
  10  -8  48 3309.61 199.664   8
   2   8  45 4291.19 222.097   3
  -2  10  45 3980.62 216.527   3
   2   8  45 4253.12 206.234   4
   8 -10  45 4349.34 224.552   5
  10  -8  45 4327.03 227.869   5
  -2  10  45 4286.80 423.766   1
  10  -8  45 4377.48 214.347  12
  10  -2 -45 4170.29 209.716  11
   8 -10  45 4262.30 233.378  12
  -2  10  45 4113.01 218.224   7
  10  -8  45 4484.02 225.360   8
   2   8  42 6662.22 259.911   4
  10  -8  42 7014.15 291.255   5
   8 -10  42 7738.61 298.027   5
   2   8  42 7360.36 287.519   3
  -2  10  42 7210.76 542.214   1
  10  -2 -42 8103.82 290.452  11
   8 -10  42 7506.75 308.760  12
  10  -8  42 7480.82 283.358  12
   8 -10  42 6894.67 286.631   8
  -2  10  42 7549.47 292.149   7
  10  -8  42 7072.35 279.889   8
  -2  10  39 818.986 92.7575   3
  10  -8  39 1139.81 115.759   5
   2   8  39 1131.92 107.919   3
   8 -10  39 1004.32 105.474   5
  -2  10  39 1390.28 234.857   1
   2   8  39 1640.37 237.885   1
   8   2 -39 925.789 98.0754  11
  10  -8  39 1067.91 105.894  12
  10  -2 -39 718.686 90.0097  11
   8 -10  39 932.845 107.654  12
   8 -10  39 916.332 103.560   8
   2   8  39 1080.03 101.706   7
  -2  10  39 1085.94 107.716   7
  10  -8  39 876.479 89.4459   8
  -2  10  36 7554.96 280.062   3
   2   8  36 8167.56 291.771   3
   8 -10  36 8525.89 304.113   5
  10  -8  36 8035.94 299.152   5
   2   8  36 8904.58 520.648   1
  -2  10  36 8560.33 565.084   1
   8   2 -36 7747.87 277.705  11
   8 -10  36 8115.84 312.817  12
  10  -2 -36 8004.77 285.937  11
  10  -8  36 8325.26 294.524  12
   8 -10  36 8096.39 298.186   8
   2   8  36 7669.65 277.990   7
  -2  10  36 8106.77 292.448   7
   8 -10  33 825.717 89.9307   5
  10  -8  33 741.360 90.1571   5
  -2  10  33 879.925 93.6583   3
   2   8  33 838.391 87.1091   3
  -2  10  33 965.709 211.166   1
   2   8  33 725.933 154.247   1
  10  -2 -33 679.463 82.9362  11
   8   2 -33 610.081 80.6507  11
   8 -10  33 801.868 98.7835  12
  10  -8  33 692.956 85.1396  12
  -2  10  33 861.512 90.8342   7
   2   8  33 769.096 83.3567   7
   8 -10  33 653.573 78.6691   8
  10  -8  30 3891.21 189.784   5
   8 -10  30 3848.49 186.339   5
  -2  10  30 3849.34 178.553   3
   2   8  30 4225.72 338.321   1
  -2  10  30 4233.50 369.566   1
   8 -10  30 3719.49 198.402  12
  10  -8  30 3773.78 186.148  12
   8   2 -30 3604.76 180.192  11
  10  -2 -30 3634.61 182.642  11
  -2  10  30 3785.16 181.253   7
   2   8  30 3662.70 176.394   7
   8 -10  27 23332.7 525.692   5
  10  -8  27 25119.4 541.520   5
   2   8  27 25141.1 849.878   1
  -2  10  27 24292.7 903.434   1
   8   2 -27 24137.4 531.453  11
  10  -8  27 23899.0 541.309  12
   8 -10  27 22836.5 556.621  12
  10  -2 -27 24369.9 541.462  11
   2   8  27 23943.9 510.218   7
  -2  10  27 25142.9 532.902   7
  10  -8  24 4403.04 191.450   5
   8 -10  24 4586.28 193.278   5
   2   8  24 4213.50 320.365   1
  -2  10  24 3738.04 336.890   1
   8 -10  24 4458.52 208.638  12
  10  -2 -24 4494.47 195.678  11
  10  -8  24 4883.19 204.002  12
   2   8  21 4953.11 336.826   1
  -2  10  21 4909.17 366.061   1
   2   8  18 15562.3 603.410   1
  -2  10  18 15349.1 655.572   1
   2   8  15 575.034 119.699   1
 -10   8 -15 449.399 90.1105   1
  -2  10  15 454.208 106.103   1
   2   8  12 36457.5 972.230   1
  -2  10  12 36519.2 1063.96   1
  -2  10   9 1404.95 190.396   1
 -10   8  -9 1594.25 151.128   1
  -8  10  -9 971.101 154.505   1
   2   8   9 1497.71 177.723   1
  -2  10   6 850.190 151.037   1
  -8  10  -6 819.630 141.920   1
 -10   8  -6 1071.66 125.160   1
   2   8   6 963.177 144.564   1
  -2  10   3 10577.0 515.334   1
  -8  10  -3 9904.44 484.920   1
   2   8   3 10046.9 473.630   1
 -10   8  -3 9905.12 401.841   1
 -10   8   0 67131.1 1333.29   1
  -2  10   0 69663.3 1554.64   1
  -8  10   0 66327.8 1503.28   1
 -10   8   3 793.431 119.073   1
  -8  10   3 1096.01 170.669   1
 -10   8   6 15970.9 570.024   1
  -8  10   6 16095.3 658.210   1
 -10   8   9 4400.40 296.692   1
  -8  10   9 4514.88 337.417   1
  -8  10  12 897.160 161.005   1
 -10   8  12 782.684 133.916   1
 -10   8  15 1799.98 197.720   1
  -8  10  15 1817.88 227.136   1
  -8  10  18 10908.5 568.836   1
 -10   8  18 10662.2 525.449   1
 -10   8  21 17938.6 727.094   1
  -8  10  21 18102.9 765.907   1
 -10   8  24 12104.7 605.967   1
  -8  10  24 12076.5 634.242   1
   8 -10 -24 11978.4 352.993  10
  10  -8 -24 12120.0 366.201  10
   8 -10 -24 11551.9 355.221   5
  10  -8 -24 12273.2 361.052   5
   8   2  27 4328.72 186.095   3
  10  -8 -27 4776.50 200.831   2
  -8  10  27 4301.84 386.333   1
 -10   8  27 4793.85 389.936   1
   8 -10 -27 4691.61 213.991  10
  10  -8 -27 4746.28 225.077  10
  -8  10  27 4759.21 197.103   7
   8   2  30 17948.7 430.449   3
  10  -2  30 17493.8 428.696   5
  10  -2  30 17717.3 419.428   3
  -8  10  30 18093.0 821.656   1
 -10   8  30 18341.9 809.354   1
  10  -8 -30 18672.1 450.089   2
   8 -10 -30 18317.7 471.760  10
  10  -8 -30 17701.0 481.942  10
  -8  10  30 17309.3 432.391   7
 -10   8  30 16326.5 405.397   7
   2 -10  33 17329.3 435.303   5
  10  -2  33 20102.3 475.981   5
  10  -2  33 20231.0 466.193   3
   8   2  33 20295.2 472.320   3
  -8  10  33 21012.3 909.766   1
  10  -8 -33 20084.0 481.425   2
 -10   8  33 20936.6 891.870   1
  10  -8 -33 19954.3 528.106  10
   8 -10 -33 20226.9 511.162  10
  -8  10  33 19765.2 476.252   7
 -10   8  33 17650.8 442.036   7
   8   2  36 5887.73 236.574   3
  10  -2  36 5991.52 232.945   3
  10  -2  36 5661.28 234.667   5
   2 -10  36 5530.52 220.691   5
  -8  10  36 6004.28 490.193   1
  10  -8 -36 5059.51 224.461   2
 -10   8  36 6201.07 492.243   1
  10  -8 -36 5661.68 250.940  11
   8 -10 -36 5115.93 246.940  10
  -8  10  36 5537.85 233.532   7
 -10   8  36 5506.30 220.453   7
   2 -10  39 253.632 51.2810   5
   8   2  39 168.683 55.3554   3
  10  -2  39 180.325 45.1093   5
 -10   8  39 103.300 41.7571   4
  10  -8 -39 92.2570 37.2109   2
  -8  10  39 220.265 92.0406   1
 -10   8  39 180.225 101.945   1
  10  -8 -39 228.009 60.4153  11
   8 -10 -39 94.5421 51.7737  10
  -8  10  39 133.733 46.7767   7
   8   2  42 8889.71 321.921   3
 -10   8  42 8760.08 292.499   4
   2 -10  42 9251.54 306.564   5
  10  -2  42 9398.29 324.686   5
  10  -8 -42 8825.21 308.445   2
 -10   8  42 9961.26 672.447   1
  -8  10  42 9620.92 652.230   1
  10  -8 -42 9276.82 338.121  11
  -8  10  42 9306.88 323.823   7
 -10   8  45 106.148 45.4400   4
  10  -2  45 174.656 56.4758   5
   2 -10  45 80.4878 34.3048   5
   8   2  45 89.0067 41.0782   3
 -10   8  45 142.849 84.4574   1
  10  -8 -45 153.446 46.0353   2
  10  -8 -45 219.711 59.0735  11
  -8  10  45 143.048 47.7880   7
  -8  10  48 2780.51 172.854   4
 -10   8  48 2668.17 159.084   4
  10  -2  48 2807.68 181.155   5
   2 -10  48 2616.98 161.598   5
   8 -10 -48 2624.88 171.103  11
  10  -8 -48 2591.37 169.503  11
 -10   8  48 2719.54 366.734   1
  -8  10  48 3106.41 388.016   1
  -8  10  51 8652.75 315.453   4
   2 -10  51 8505.32 301.893   5
 -10   8  51 9108.39 311.005   4
  10  -2  51 8541.54 332.156   5
 -10   8  54 3977.59 199.068   4
  10  -2  54 4014.58 219.341   5
   2 -10  54 3935.20 195.137   5
  -8  10  54 3786.61 204.979   4
  10  -2  57 274.356 68.4327   5
   8   2  57 265.232 65.2325   5
  -8  10  57 325.512 70.7658   4
 -10   8  57 186.543 56.2776   4
   2 -10  57 312.292 63.8284   5
  10  -2  57 299.826 77.1619   8
  10  -2  60 68.8352 49.7283   5
  -8  10  60-4.69001 50.6480   4
   2 -10  60 56.6312 38.5323   5
   8   2  60-20.5012 40.7948   5
   2 -10  60 99.6389 64.7362  12
  10  -2  60 51.3065 53.4819   8
  -8  10  63 56.8264 45.0486   4
  10  -2  63 44.4164 46.2699   5
   8   2  63 108.036 48.0875   5
   2 -10  63 157.779 64.7184  12
  10  -2  63 97.9814 59.4185   8
  10  -2  66 400.560 71.3116   5
  -8  10  66 523.137 76.8784   4
   8   2  66 335.191 61.9588   5
   2 -10  66 316.920 72.5279  12
  10  -2  66 507.412 89.6918   8
   8   2  66 404.638 77.5567   8
  10  -2  69 89.6353 38.0466   5
   8   2  69 39.2994 35.0736   5
  -2  -8  69 73.1917 51.8051  12
   2 -10  69 105.423 49.2228  12
  10  -2  69 110.240 52.0503   8
   8   2  69 181.452 58.4380   8
  10  -2  72 238.237 46.0224   5
   8   2  72 285.760 48.4298   5
   2 -10  72 291.273 57.8272  12
  -2  -8  72 253.258 55.7442  12
  10  -2  72 389.096 65.8562   8
   8   2  72 215.905 57.9263   8
  -2  -8  75 84.9459 37.5437  12
   8   2  75 9.40626 33.0862   8
   9 -10  73 28.4805 31.4792   5
  10  -9  73 66.8920 33.2369   5
   1   9  73 91.0475 44.0620   8
  10  -9  70 1122.16 96.8593   5
   9 -10  70 1187.01 98.2931   5
   1   9  70 1099.18 99.0470   8
  -1  10  70 895.328 90.5355   8
  10  -9  67 62.0562 42.3462   5
   9 -10  67 224.120 57.7509   5
  -1  10  67 65.5432 35.0409   8
   1   9  67 175.884 56.4897   8
  -1  10  64 880.390 96.8575   4
   1   9  64 805.591 89.0612   4
  10  -9  64 854.932 100.501   5
   9 -10  64 950.966 104.377   5
   9 -10  64 748.594 89.5911  12
   1   9  61 436.401 77.1970   4
  -1  10  61 455.386 73.7871   4
   9 -10  61 537.223 85.2096   5
  10  -9  61 499.478 81.2300   5
   9 -10  61 289.091 68.1640  12
  -1  10  58 140.776 57.2614   4
   1   9  58-30.8888 47.9358   4
   9 -10  58 31.3305 44.8771   5
  10  -9  58 24.4562 42.8507   5
  10  -9  58 11.6545 47.7354  12
   9 -10  58 99.5029 55.1908  12
   1   9  55 3003.21 179.540   4
  -1  10  55 2843.59 176.718   4
   9 -10  55 2630.87 179.838   5
  10  -9  55 2957.97 191.436   5
   9 -10  55 3095.42 192.788  12
  10  -9  55 3177.55 184.851  12
  10  -9  55 2961.02 198.436   8
  10  -9  52 7653.89 315.336   5
   1   9  52 7634.77 290.608   4
   9 -10  52 7742.66 311.554   5
  -1  10  52 7851.60 298.079   4
   9 -10  52 7683.76 313.106  12
  10  -9  52 7677.06 298.894  12
  10  -9  52 7915.28 318.783   8
   1   9  49 7858.28 292.661   4
   9 -10  49 8264.07 320.638   5
  -1  10  49 8294.09 303.390   4
  10  -9  49 7880.84 317.758   5
   1   9  49 7657.96 311.144   3
  -1  10  49 7187.72 553.181   1
   9 -10  49 7593.17 311.029  12
  10  -9  49 7600.62 299.808  12
  10  -9  49 7279.46 304.983   8
   1   9  46 330.724 67.3492   3
  10  -9  46 462.319 87.3516   5
  -1  10  46 317.694 72.0108   3
   1   9  46 425.597 76.7068   4
   9 -10  46 192.021 60.1185   5
  -1  10  46 82.9068 87.9470   1
   9 -10  46 185.147 66.5741  12
  10  -9  46 193.898 60.4560  12
  10  -9  46 335.615 75.5775   8
   9 -10  46 234.087 64.5364   8
  -1  10  43 311.889 64.4268   3
  10  -9  43 339.050 70.8311   5
   1   9  43 290.375 62.5968   3
   9 -10  43 337.501 70.5859   5
  -1  10  43 456.101 157.509   1
  10  -1 -43 387.473 71.2920  11
   9 -10  43 505.832 86.0935  12
  10  -9  43 373.727 73.6181  12
  10  -9  43 495.770 78.6703   8
   9 -10  43 387.852 71.2100   8
  -1  10  43 443.119 79.4105   7
   1   9  40 664.184 87.6611   3
   9 -10  40 640.720 89.5979   5
  -1  10  40 673.898 84.7444   3
  10  -9  40 728.031 94.0635   5
   1   9  40 424.344 117.321   1
  -1  10  40 569.104 153.104   1
   9   1 -40 672.678 90.0700  11
  10  -1 -40 613.303 90.8425  11
   9 -10  40 574.181 88.2605  12
  10  -9  40 556.343 80.3759  12
  -1  10  40 584.508 79.8179   7
  10  -9  40 648.604 88.3099   8
   1   9  40 683.980 85.6068   7
   9 -10  40 661.939 90.4067   8
   9 -10  37 8986.80 317.598   5
  10  -9  37 9213.15 323.037   5
   1   9  37 8464.27 300.288   3
  -1  10  37 8718.86 302.017   3
  -1  10  37 9328.18 592.191   1
   1   9  37 9439.46 560.229   1
  10  -9  37 8920.16 316.016  12
   9   1 -37 8536.70 300.904  11
   9 -10  37 9004.87 327.072  12
   9 -10  37 8399.11 306.897   8
   1   9  37 8879.96 302.645   7
  -1  10  37 8912.81 311.694   7
  -1  10  34 57894.6 1048.01   3
  10  -9  34 58820.9 1073.15   5
   1   9  34 60166.8 1052.92   3
   9 -10  34 61594.9 1078.72   5
  -1  10  34 62811.3 1639.02   1
   1   9  34 64154.9 1599.94   1
   9   1 -34 59183.3 1058.16  11
  10  -9  34 62277.8 1087.91  12
  10  -1 -34 58819.9 1066.41  11
   9 -10  34 62473.6 1111.59  12
   1   9  34 59817.1 1051.23   7
  -1  10  34 62526.5 1070.44   7
  -1  10  31 2249.82 139.890   3
  10  -9  31 2524.89 154.018   5
   1   9  31 2435.16 147.815   3
   9 -10  31 2547.32 153.079   5
   1   9  31 2492.35 275.295   1
  -1  10  31 2466.37 287.967   1
  10  -9  31 2330.83 150.734  12
   9   1 -31 2430.58 153.554  11
   9 -10  31 2360.88 159.866  12
  10  -1 -31 2384.26 151.730  11
   1   9  31 2474.32 144.369   7
  -1  10  31 2340.64 143.655   7
  10  -9  28 9207.89 297.176   5
   9 -10  28 8778.75 290.268   5
  -1  10  28 9243.78 546.981   1
   1   9  28 9319.14 521.883   1
   9 -10  28 8694.67 305.800  12
  10  -1 -28 8922.26 294.407  11
  10  -9  28 8694.86 297.237  12
   9   1 -28 8605.07 288.344  11
  10  -1 -28 8703.59 294.987   6
  -1  10  28 9082.40 287.023   7
   1   9  28 8565.04 279.159   7
   9 -10  25 150.557 47.8129   5
  10  -9  25 210.301 48.7563   5
  -1  10  25 132.804 83.5668   1
   1   9  25 235.571 89.0583   1
  10  -1 -25 211.247 47.1381  11
  10  -9  25 239.991 55.4843  12
   9 -10  25 233.447 56.2505  12
   9   1 -25 170.043 58.1109  11
   1   9  25 180.143 41.8138   7
  10  -1 -25 240.706 51.9606   6
   9 -10  22 23993.7 513.685   5
  10  -9  22 24769.4 524.362   5
  -1  10  22 21980.5 823.235   1
   1   9  22 21834.2 786.636   1
   9 -10  22 23623.1 537.967  12
  10  -9  22 23582.8 530.579  12
  10  -1 -22 23238.9 516.767  11
   9   1 -22 21966.9 512.264  11
   1   9  19 4920.18 344.676   1
  -1  10  19 4782.48 358.729   1
 -10   9 -19 4942.76 322.890   1
  -1  10  16 64858.4 1535.37   1
   1   9  16 65791.0 1494.43   1
  -9  10 -13 43806.7 1136.51   1
 -10   9 -13 44005.4 1040.09   1
  -1  10  13 43218.2 1167.10   1
   1   9  13 42670.3 1112.57   1
 -10   9 -10 621.756 112.907   1
   1   9  10 327.126 91.1916   1
  -9  10 -10 400.852 108.741   1
  -1  10  10 490.878 116.420   1
   1   9   7 1184.97 168.838   1
  -9  10  -7 1307.45 170.124   1
  -1  10   7 1094.70 170.445   1
 -10   9  -7 1286.70 152.764   1
 -10   9  -4 20260.5 651.120   1
  -9  10  -4 19187.3 702.647   1
  -1  10   4 19691.1 736.131   1
   1   9   4 19584.3 709.949   1
  -1  10   1 1892.76 225.643   1
  -9  10  -1 2192.45 228.982   1
 -10   9  -1 1744.82 182.538   1
  -9  10   2 70577.5 1563.12   1
 -10   9   2 72434.9 1482.72   1
 -10   9   5 2854.31 240.623   1
  -9  10   5 3372.09 286.911   1
 -10   9   8 24236.7 777.650   1
  -9  10   8 24030.6 820.875   1
  -9  10  11 455.731 115.530   1
 -10   9  11 541.832 117.713   1
 -10   9  14 30085.7 933.721   1
  -9  10  14 29038.1 953.117   1
 -10   9  17 1790.49 222.189   1
  -9  10  17 1279.48 203.118   1
 -10   9  20 57020.3 1451.33   1
  -9  10  20 58355.6 1498.55   1
  10  -9 -20 56979.0 1022.79  10
   9 -10 -20 58228.8 1023.20   5
 -10   9  23 489.099 138.578   1
  10  -9 -23 485.715 65.5842   2
  -9  10  23 400.086 122.768   1
   9 -10 -23 506.937 77.4787  10
  10  -9 -23 649.651 86.7266  10
  10  -9 -23 608.154 81.5178   5
   9 -10 -23 441.856 69.0765   5
  10  -1  26 2223.14 124.207   3
   9   1  26 2101.09 125.491   3
  -9  10  26 2307.34 282.825   1
 -10   9  26 2271.46 274.280   1
  10  -9 -26 2273.88 157.706  10
   9 -10 -26 2532.09 159.318  10
   9 -10 -26 2318.13 155.156   5
  10  -9 -26 2307.40 154.835   5
  -9  10  26 2212.21 131.462   7
   9   1  29 6611.08 234.526   3
  10  -1  29 6750.08 233.131   3
  -9  10  29 6521.97 489.713   1
 -10   9  29 6578.16 481.989   1
   9 -10 -29 6531.57 271.162  10
  10  -9 -29 6418.19 272.041  10
 -10   9  29 6557.85 233.140   7
  -9  10  29 6595.07 240.950   7
  10  -1  32 36480.1 703.226   3
  10  -1  32 36680.3 705.278   5
   9   1  32 36048.2 703.489   3
   9 -10 -32 34814.9 758.348  10
  10  -9 -32 36035.4 774.208  10
 -10   9  32 34757.9 695.307   7
  -9  10  32 35911.0 710.331   7
   9   1  35 1387.42 113.366   3
  10  -1  35 1392.27 111.233   5
  10  -1  35 1348.65 110.488   3
  -9  10  35 1519.67 248.999   1
 -10   9  35 1341.18 239.495   1
  10  -9 -35 1353.48 132.589  10
   9 -10 -35 1339.54 127.404  10
  -9  10  35 1121.54 107.100   7
 -10   9  35 1244.80 106.236   7
  10  -1  38 18597.6 463.348   3
   9   1  38 18444.1 464.304   3
  10  -1  38 18784.1 466.851   5
  -9  10  38 19804.6 933.875   1
 -10   9  38 20032.0 933.470   1
   9 -10 -38 17662.6 501.589  10
  -9  10  38 18528.9 465.919   7
   9   1  41 362.445 66.2861   3
  10  -1  41 416.079 68.6546   5
  10  -9 -41 328.749 58.9990   2
 -10   9  41 457.360 166.229   1
  -9  10  41 434.694 144.617   1
  10  -9 -41 314.670 68.4225  11
  -9  10  41 405.899 69.4300   7
 -10   9  44 423.510 67.7153   4
  10  -1  44 428.133 73.3239   5
   9   1  44 389.245 74.0063   3
  10  -9 -44 492.682 80.5597  11
  -9  10  44 475.368 170.332   1
  10  -9 -44 513.984 76.9672   2
 -10   9  44 531.846 168.052   1
   9   1  47 2226.27 151.786   5
 -10   9  47 2132.20 142.622   4
  10  -1  47 2185.01 162.453   5
  -9  10  47 2163.15 149.569   4
   9 -10 -47 2390.92 168.122  11
  10  -9 -47 2470.09 166.730  11
  10  -9 -47 1950.51 144.356   2
  -9  10  47 2360.15 345.102   1
 -10   9  47 2232.61 338.983   1
   9   1  50 10538.1 350.942   5
  -9  10  50 11240.2 359.651   4
  10  -1  50 11122.2 373.732   5
 -10   9  50 11421.1 354.245   4
  10  -9 -50 11367.8 368.052  11
   9 -10 -50 11033.4 365.351  11
  10  -9 -50 10213.5 343.334   2
   9 -10 -53 60.2317 44.2763   2
  10  -1  53 118.376 54.6068   5
 -10   9  53 78.6960 55.7808   4
  -9  10  53 98.1575 54.8790   4
   9   1  53 54.6576 42.0133   5
   9 -10 -56 1335.39 117.473   2
 -10   9  56 1736.06 134.947   4
  10  -1  56 1691.32 140.832   5
   9   1  56 1563.42 130.085   5
  -9  10  56 1915.54 143.311   4
  10  -1  59 35.9576 41.4603   5
  -9  10  59-50.5948 45.7946   4
 -10   9  59 15.4358 44.6620   4
   9   1  59 54.5846 42.8473   5
  -9  10  62 445.432 75.4071   4
  10  -1  62 335.794 67.4207   5
   9   1  62 351.681 66.2950   5
   1 -10  62 430.274 86.1333  12
  10  -1  62 409.005 80.6348   8
   9   1  65 289.778 57.3002   5
  10  -1  65 219.699 55.7857   5
   1 -10  65 323.331 75.8566  12
   9   1  65 374.013 74.2911   8
  10  -1  65 388.834 73.4258   8
  10  -1  68 562.873 70.0590   5
   9   1  68 468.945 64.4178   5
  -1  -9  68 666.039 88.4662  12
   1 -10  68 678.522 88.0574  12
   9   1  68 782.937 92.9863   8
  10  -1  68 603.320 85.2096   8
  10  -1  71 64.0354 33.4215   5
   9   1  71 60.7058 29.1078   5
   1 -10  71 30.3937 38.1482  12
  -1  -9  71 105.972 46.9231  12
  10  -1  71 60.1250 43.1789   8
   9   1  71 153.315 51.5425   8
  -1  -9  74 158.414 43.6995  12
   1 -10  74 89.4812 39.4727  12
  10  -1  74 140.103 46.2312   8
   9   1  74 162.461 49.4506   8
  10 -10  74 43.0410 28.9070   5
  10 -10  71-13.1881 29.8105   5
   0  10  71 13.6887 37.7208   8
  10 -10  68 960.187 91.8739   5
   0  10  68 559.805 72.0455   8
  10 -10  65 10.0377 36.6994   5
   0  10  65-2.03727 39.4533   4
   0  10  62 604.320 82.3231   4
  10 -10  62 569.047 87.8018   5
   0  10  59 10.6646 44.0692   4
  10 -10  59-30.9119 49.4110   5
  10 -10  59-63.2622 48.7130  12
   0  10  56 738.246 97.2585   4
  10 -10  56 813.315 106.405   5
  10 -10  56 658.908 93.1163  12
  10 -10  53 116.355 56.5194   5
   0  10  53 22.2681 50.7824   4
  10 -10  53 0.14443 48.1002  12
   0  10  50 24462.2 615.691   3
  10 -10  50 26083.7 634.568   5
   0  10  50 26478.1 608.218   4
  10 -10  50 26574.8 629.611  12
   0  10  47 165.902 55.6206   4
   0  10  47 87.7865 51.8503   3
  10 -10  47 121.112 59.5723   5
  10 -10  47 109.775 62.9424  12
  10 -10  47 133.013 48.2028   8
   0  10  44 183.242 57.3980   3
  10 -10  44 235.091 63.2719   5
   0  10  44 236.010 124.583   1
  10 -10  44 379.774 74.6441  12
  10   0 -44 350.348 72.5250  11
  10 -10  44 316.851 69.2560   8
  10 -10  41 62.4559 41.2527   5
   0  10  41 96.9934 48.6279   3
   0  10  41-31.5120 53.1124   1
  10   0 -41 32.4059 37.9873  11
  10 -10  41 0.43354 45.5411  12
   0  10  41-14.9287 36.9482   7
  10 -10  41 28.0008 36.3302   8
   0  10  38 21270.9 528.441   3
  10 -10  38 22980.7 557.248   5
   0  10  38 22458.6 927.333   1
  10   0 -38 22096.6 540.315  11
  10 -10  38 22216.6 557.415  12
   0  10  38 22250.7 539.421   7
   0  10  35 218.538 53.4285   3
  10 -10  35 266.075 57.3151   5
   0  10  35 338.193 112.175   1
  10 -10  35 225.876 61.6072  12
  10   0 -35 124.546 34.8228  11
  10   0 -35 352.680 67.3805   6
   0  10  35 291.928 59.7714   7
  10 -10  32 15671.4 422.573   5
   0  10  32 15100.7 399.941   3
   0  10  32 16250.6 743.712   1
  10   0 -32 14635.7 415.278  11
  10 -10  32 15123.3 427.896  12
   0  10  32 14784.0 399.824   7
  10   0 -32 14200.9 403.959   6
  10 -10  29 278.455 59.2739   5
   0  10  29 212.811 90.0555   1
  10 -10  29 158.078 48.6059  12
  10   0 -29 370.774 74.4443  11
  10   0 -29 326.419 61.5510   6
   0  10  29 277.311 56.5012   7
  10 -10  26 2068.18 135.060   5
   0  10  26 1997.26 246.137   1
  10   0 -26 1826.33 129.312  11
  10 -10  26 1949.94 135.617  12
  10   0 -26 2039.92 131.486   6
   0  10  26 1775.39 117.271   7
  10 -10  23 67.6716 32.9935   5
  10 -10  23 152.845 50.5477  12
  10   0 -23 37.1331 36.3849  11
   0  10  23 146.328 73.8744   1
  10 -10  20 49736.0 863.650   5
  10   0 -20 46820.3 880.828  11
  10 -10  20 50607.5 902.948  12
   0  10  20 47570.2 1274.73   1
  10 -10  17 1093.25 91.3791   5
 -10  10 -17 1327.40 175.708   1
   0  10  17 1075.20 170.364   1
  10 -10  17 887.081 92.9480  12
 -10  10 -14 20363.2 710.695   1
   0  10  14 19598.0 736.494   1
 -10  10 -11 158.527 65.8528   1
   0  10  11 173.158 77.8279   1
   0  10   8 4648.82 342.102   1
 -10  10  -8 4357.46 306.558   1
   0  10   5 904.231 155.414   1
 -10  10  -5 1209.55 163.404   1
   0  10   2 133490. 2513.78   1
 -10  10  -2 135879. 2425.89   1
 -10  10   1 1498.95 187.396   1
 -10  10   4 29412.8 894.911   1
 -10  10   7 28.4166 46.0037   1
 -10  10  10 551.180 126.854   1
 -10  10  13 1111.64 178.147   1
 -10  10  16 48995.5 1315.30   1
 -10  10  19 112.168 73.9918   1
  10 -10 -19 149.799 47.9769  10
  10 -10 -19 117.143 40.7149   5
 -10  10  22 25852.8 948.420   1
  10 -10 -22 25117.8 585.607  10
  10 -10 -22 25579.2 585.147   5
  10   0  25-54.3199 26.1262   3
 -10  10  25 34.0901 58.1261   1
  10 -10 -25 18.5522 40.2448  10
 -10  10  25 93.9184 36.7106   7
  10   0  28 5413.49 211.011   3
 -10  10  28 5497.41 449.094   1
  10 -10 -28 5313.80 246.039  10
 -10  10  28 5176.90 209.859   7
  10   0  31 413.145 62.3302   3
 -10  10  31 320.543 125.869   1
  10 -10 -31 543.733 89.3896  10
 -10  10  31 393.681 65.0287   7
  10   0  34 24927.4 539.278   3
  10 -10 -34 23356.2 591.135  10
  10   0  37 43.7244 37.0405   3
  10   0  37 58.3852 39.2432   5
 -10  10  37 25.8868 71.4419   1
  10 -10 -37 132.193 54.5898  10
 -10  10  37 17.5807 26.2596   7
 -10  10  40 3813.43 413.969   1
  10   0  40 3568.87 190.916   5
  10   0  40 3717.15 195.807   3
 -10  10  40 3449.41 185.482   7
  10   0  43 40.8797 43.9808   3
  10   0  43 39.8528 35.9419   5
  10 -10 -43 99.8484 52.4899  11
 -10  10  43 89.2467 92.2501   1
  10   0  46 229.300 61.4207   5
 -10  10  46 266.689 62.8589   4
  10 -10 -46 423.627 76.1980  11
 -10  10  46 206.419 121.688   1
  10 -10 -46 332.551 67.1186   2
  10   0  49-20.2831 43.7177   5
 -10  10  49 12.9959 43.1268   4
  10 -10 -49 38.1535 44.8388  11
  10 -10 -49 57.1868 44.2844   2
  10 -10 -52 10776.1 355.115   2
 -10  10  52 11935.9 367.401   4
  10   0  52 11325.5 364.631   5
  10   0  55-14.5930 38.5950   5
 -10  10  55 23.6008 50.2979   4
  10   0  58 533.049 77.1232   5
 -10  10  58 551.149 83.3044   4
 -10  10  61-60.9132 47.0596   4
  10   0  61 36.2304 36.6681   5
  10   0  61-109.345 59.4847   8
  10   0  64 223.419 51.1612   5
   0 -10  64 347.933 72.1997  12
  10   0  64 289.863 70.0533   8
  10   0  67-22.4243 34.3769   5
   0 -10  67-14.6405 43.4810  12
  10   0  67-30.1298 45.9928   8
   0 -10  70 1345.25 110.957  12
  10   0  70 1408.49 116.421   8
   0 -10  73 19.9257 33.4131  12
  10   0  73 43.7545 35.1617   8
  11  -6  74 22.3633 27.8223   5
   5   6  74 34.4935 33.1506   8
   6 -11  71 40.6288 34.0611   5
  11  -6  71 1.34419 31.9545   5
   5   6  71 53.8934 33.1297   5
   6 -11  71 20.4490 32.3942  12
   5   6  71-55.7502 41.9762   8
   5   6  68 105.680 39.2566   5
   6 -11  68 130.291 39.5338   5
  -5  11  68 215.445 54.5515   4
  11  -6  68 191.169 54.7445   5
   6 -11  68 245.352 58.2137  12
   5   6  68 265.810 55.9834   8
  11  -6  68 85.3918 43.5707   8
  -5  11  65 143.987 50.8460   4
   6 -11  65 63.9848 39.8347   5
  11  -6  65 33.5236 38.9723   5
   6 -11  65 109.922 52.1906  12
  11  -6  65 58.7750 54.3227   8
  -5  11  62 274.353 63.3563   4
  11  -6  62 155.292 58.9619   5
   6 -11  62 163.022 49.6081   5
   6 -11  62 144.958 63.2438  12
  11  -6  62 201.494 65.8682   8
   6 -11  59 2320.22 159.576   5
  11  -6  59 2250.46 165.044   5
  -5  11  59 2521.08 163.709   4
   6 -11  59 2256.92 169.143  12
  11  -6  59 2133.18 169.307   8
   6 -11  56 1743.32 142.242   5
  -5  11  56 1970.02 149.991   4
  11  -6  56 1848.55 152.926   5
   6 -11  56 1908.97 163.099  12
  11  -6  56 1933.54 157.648   8
  -5  11  53 917.752 105.767   4
   5   6  53 951.991 97.1524   4
   6 -11  53 863.739 103.390   5
  11  -6  53 862.831 110.254   5
   6 -11  53 1054.12 130.635  12
  11  -6  53 1005.45 119.174   8
   5   6  50 157.055 56.8777   4
   6 -11  50 85.8351 48.9936   5
  -5  11  50 74.6333 53.6337   4
  11  -6  50 65.9785 49.0521   5
   5   6  50 243.756 77.8582   3
  11  -5 -50 10.5342 41.4057  11
   6 -11  50 89.5328 60.5425  12
  11  -6  50 99.0196 56.1405   8
   5   6  47 11781.5 393.444   3
   6 -11  47 11384.4 376.435   5
  11  -6  47 11075.3 385.529   5
   5   6  47 11451.2 350.627   4
  -5  11  47 12240.4 762.598   1
  11  -5 -47 11303.6 370.811  11
   6 -11  47 11054.8 409.644  12
  11  -6  47 11872.5 374.787   8
  -5  11  47 11338.5 382.479   7
   6 -11  44 1610.71 133.429   5
   5   6  44 1664.23 125.119   4
  11  -6  44 1623.84 138.547   5
   5   6  44 1709.41 141.308   3
  -5  11  44 1659.72 279.210   1
  11  -5 -44 1771.60 141.612  11
   6 -11  44 1789.73 161.775  12
  11  -6  44 1798.65 135.690   8
  -5  11  44 1830.36 146.795   7
  11  -6  41 20541.0 530.224   5
   5   6  41 19459.4 472.277   4
   6 -11  41 18912.7 502.515   5
   5   6  41 20637.9 523.412   3
  -5  11  41 21479.9 986.438   1
 -11   5  41 20520.0 952.099   1
  11  -5 -41 20098.4 516.402  11
   6 -11  41 20289.5 560.967  12
  -5  11  41 20176.1 524.530   7
  11  -6  41 20260.4 494.063   8
   5   6  38 4885.73 225.086   3
  11  -6  38 4831.19 230.351   5
   6 -11  38 4722.18 220.319   5
   5   6  38 4670.85 200.139   4
 -11   5  38 4714.28 430.994   1
  -5  11  38 4945.60 457.117   1
  11  -5 -38 5104.14 231.759  11
   6 -11  38 5017.02 254.940  12
  -5  11  38 4625.91 224.700   7
   6 -11  35 1427.29 116.433   5
  11  -6  35 1581.59 127.848   5
   5   6  35 1502.15 106.045   4
   5   6  35 1542.09 122.823   3
 -11   5  35 1427.85 227.313   1
  -5  11  35 1581.29 251.541   1
   5 -11 -35 1295.29 117.708  10
   6 -11  35 1368.74 131.390  12
  11  -5 -35 1388.51 121.219  11
  -5  11  35 1513.31 124.984   7
  11  -6  32 1332.51 113.379   5
   5   6  32 1048.80 90.1143   4
   6 -11  32 1286.77 109.933   5
   5   6  32 1470.40 117.266   3
  -5  11  32 1410.54 232.177   1
 -11   5  32 1372.12 212.580   1
   6 -11  32 1081.50 116.243  12
  11  -5 -32 1216.15 113.189  11
   5 -11 -32 1216.12 109.560  10
   6   5 -32 1102.21 101.256  11
  -5  11  32 1419.43 116.743   7
  11  -6  29 11310.6 340.057   5
   6 -11  29 12039.1 343.728   5
 -11   5  29 10924.2 590.686   1
  -5  11  29 11654.7 659.603   1
   6 -11  29 11293.1 370.804  12
   6   5 -29 10713.5 329.995  11
   5 -11 -29 10831.8 336.197  10
  11  -5 -29 10680.6 342.132  11
  -5  11  29 11348.9 337.062   7
  11  -6  26 5378.67 216.305   5
   6 -11  26 5214.04 212.786   5
   5 -11 -26 5552.59 226.616  10
  11  -5 -26 5457.29 226.254  11
   6   5 -26 5201.69 219.050  11
   6 -11  26 5300.19 237.541  12
  -5  11  26 4797.72 407.976   1
 -11   5  26 4721.60 373.740   1
   6 -11  23 8214.95 263.027   5
  -5  11  23 7797.27 519.445   1
 -11   5  23 8259.10 469.771   1
  11  -5 -23 8622.47 288.489  11
   6 -11  23 8364.19 296.503  12
  -5  11  20 4064.59 356.307   1
   5   6  20 4224.93 272.534   1
 -11   5  20 3976.73 306.268   1
  11  -5 -20 4150.39 189.154  11
 -11   5  17 18269.8 653.929   1
   5   6  17 19088.8 597.913   1
  -5  11  17 18833.1 770.665   1
  -5  11  14 2714.86 278.773   1
 -11   5  14 2638.96 221.919   1
   5   6  14 2974.50 218.727   1
  -5  11  11 56050.3 1428.96   1
   5   6  11 59234.7 1203.75   1
 -11   5  11 56878.4 1199.37   1
  -5  11   8 9039.12 498.884   1
 -11   5   8 9487.88 377.179   1
   5   6   8 8979.93 392.538   1
 -11   5   5 70370.7 1240.96   1
   5   6   5 65262.5 1346.29   1
  -6  11  -5 66531.3 1572.47   1
  -5  11   5 69140.7 1589.37   1
  -6  11  -2 575.317 130.546   1
  -5  11   2 778.553 145.369   1
  -5  11  -1 5386.57 380.025   1
 -11   6   1 5632.40 247.066   1
  -6  11   1 4890.98 356.584   1
  -6  11   4 3617.02 308.501   1
   6   5   4 3852.45 240.531   1
  -5  11  -4 3372.48 299.335   1
 -11   6   4 3243.86 204.296   1
  -6  11   7 29833.2 957.915   1
   6   5   7 28628.0 722.937   1
 -11   6   7 29982.2 749.455   1
  -6  11  10 1805.67 230.090   1
   6   5  10 1892.26 162.315   1
 -11   6  10 1752.90 175.232   1
  -6  11  13 35494.7 1089.53   1
 -11   6  13 34352.3 914.635   1
   6   5  13 37158.0 824.783   1
 -11   6  16 13387.5 547.384   1
  -6  11  16 13417.7 648.201   1
  -6  11  19 17471.7 761.453   1
 -11   6  19 17430.8 662.271   1
  -6  11  22 1664.99 236.631   1
 -11   6  22 1444.08 192.703   1
   5 -11  22 1560.34 120.215  12
  11  -6 -22 1379.41 113.632  11
  11  -6 -22 1640.21 131.545  10
   6 -11 -22 1401.38 115.412   5
  11  -5  25 21657.1 491.047   5
   5 -11  25 22525.7 489.233   5
  11  -6 -25 22168.2 518.907  11
   6 -11 -25 22041.6 515.967  10
  -6  11  25 21579.2 900.192   1
 -11   6  25 21077.7 809.193   1
  11  -5  28 733.258 82.6926   5
   5 -11  28 655.476 78.1157   5
 -11   6  28 708.451 163.232   1
  -6  11  28 657.454 164.149   1
  11  -6 -28 851.563 83.9166   2
  11  -6 -28 878.903 94.3785  11
   5   6 -28 751.863 84.1736  11
   6 -11 -28 1145.26 105.759  10
   5 -11  31 4931.47 208.530   5
   6   5  31 5165.89 214.522   3
  11  -5  31 4887.47 216.632   5
 -11   6  31 5153.94 421.861   1
  11  -6 -31 4261.83 191.028   2
  -6  11  31 4860.98 429.354   1
  11  -6 -31 4615.22 215.478  11
   6 -11 -31 4930.20 223.658  10
  -6  11  31 4656.73 209.747   7
   5 -11  34 2855.48 164.089   5
  11  -5  34 3202.67 176.266   5
   6   5  34 3141.20 174.002   3
   6   5  34 2769.15 140.396   4
  -6  11  34 3017.90 344.231   1
 -11   6  34 3290.22 350.878   1
  11  -6 -34 2740.16 168.707  11
   6 -11 -34 2812.49 174.007  10
  -6  11  34 2974.14 172.385   7
   5 -11  37 790.604 88.5775   5
  11  -5  37 829.395 93.4205   5
   6   5  37 877.264 82.8532   4
   6   5  37 876.939 95.3028   3
  -6  11  37 898.269 191.977   1
 -11   6  37 1078.34 210.015   1
  11  -6 -37 876.802 97.0880  11
   6 -11 -37 930.573 100.957  10
  -6  11  37 824.967 95.1806   7
   6   5  40 2821.24 152.684   4
   5 -11  40 2549.21 159.938   5
  11  -5  40 2810.50 174.525   5
   6   5  40 2863.99 173.562   3
  -6  11  40 2537.24 336.967   1
 -11   6  40 2423.86 320.201   1
   6 -11 -40 3155.77 185.179  10
  11  -6 -40 3039.05 183.127  11
  -6  11  40 2692.12 173.143   7
   6   5  43 5988.76 234.356   4
   6   5  43 6391.23 270.049   3
   5 -11  43 6014.83 257.857   5
  11  -5  43 6483.23 275.589   5
 -11   6  43 6576.55 539.581   1
  -6  11  43 6571.51 556.744   1
  11  -6 -43 6308.62 265.980  11
   5 -11  43 6056.64 291.823  12
  -6  11  43 6178.57 271.037   7
   6   5  46 232.698 51.9548   4
  11  -5  46 247.194 63.9744   5
   5 -11  46 261.821 64.2535   5
   6   5  46 380.890 77.4337   3
 -11   6  46 219.489 131.272   1
  -6  11  46 351.264 148.930   1
   5 -11  46 192.371 71.3649  12
  11  -6 -46 309.666 68.9809  11
  -6  11  46 291.953 72.9026   7
   5 -11  49 5875.79 257.404   5
  -6  11  49 6173.32 268.889   4
  11  -5  49 6460.76 282.733   5
   6   5  49 6193.99 282.377   3
   6   5  49 6414.65 250.934   4
  -6  11  49 6876.71 580.191   1
   5 -11  49 6157.48 300.214  12
  11  -6 -49 5867.63 256.218  11
  11  -5  49 6335.21 267.618   8
   5 -11  52 167.406 59.5963   5
  11  -5  52 254.806 72.1349   5
   6   5  52 308.826 63.9573   4
  -6  11  52 250.217 68.9476   4
   5 -11  52 164.310 73.0457  12
  11  -5  52 345.329 78.3236   8
   5 -11  55 560.190 85.3173   5
  11  -5  55 559.887 87.5072   5
  -6  11  55 568.375 89.0582   4
   5 -11  55 575.683 101.876  12
  11  -5  55 678.967 97.6534   8
   5 -11  58 1828.99 142.461   5
  11  -5  58 1906.89 153.645   5
  -6  11  58 1920.21 146.850   4
   5 -11  58 2022.61 166.264  12
  11  -5  58 1846.54 153.465   8
  11  -5  61 2151.29 156.928   5
  -6  11  61 2614.28 163.771   4
   5 -11  61 2357.97 153.363   5
   5 -11  61 2536.28 178.910  12
  11  -5  61 2365.40 172.169   8
   6   5  64 105.422 45.5609   5
  11  -5  64 154.078 55.4960   5
  -6  11  64 146.492 54.7657   4
   5 -11  64-7.83097 33.1502   5
   5 -11  64 101.292 55.3238  12
  11  -5  64 105.964 58.0212   8
   5 -11  67 126.918 42.3334   5
  11  -5  67 68.4869 41.7318   5
  -6  11  67 48.4345 46.6304   4
   6   5  67 46.6445 34.8966   5
   5 -11  67 81.3298 50.0035  12
  11  -5  67 147.135 48.1588   8
   6   5  67 72.1578 47.6271   8
   6   5  70 52.8476 29.6454   5
  11  -5  70 94.4168 45.1876   5
   5 -11  70 4.12017 27.5500   5
   5 -11  70 107.504 45.4743  12
  11  -5  70 17.0611 38.5213   8
   6   5  70-43.8292 42.1744   8
  11  -5  73 16.5525 29.2207   5
   5 -11  73 31.6774 32.2521  12
  -5  -6  73 2.80101 35.2538  12
   6   5  73 88.7567 42.7906   8
  11  -7  75 61.5295 29.8295   5
   4   7  75 26.0979 29.9803   8
   7 -11  72 0.39034 26.5045   5
   4   7  72 1.50230 24.9759   5
  11  -7  72-21.1961 29.2971   5
   4   7  72-33.5247 38.9104   8
   7 -11  69 196.882 49.4550   5
   4   7  69 29.7670 29.9016   5
  11  -7  69 178.208 51.1897   5
   7 -11  69 133.367 48.1994  12
   4   7  69 143.498 51.2891   8
  11  -7  66 152.829 51.3812   5
   7 -11  66 227.290 53.6466   5
  -4  11  66 273.878 61.9815   4
   7 -11  66 106.092 48.6107  12
  11  -7  63 303.302 67.3268   5
   7 -11  63 359.204 70.9944   5
  -4  11  63 365.039 67.0162   4
   7 -11  63 334.895 70.2888  12
  11  -7  63 294.293 69.7755   8
  -4  11  60 2549.24 165.489   4
   7 -11  60 2450.15 165.178   5
  11  -7  60 2254.96 163.161   5
   7 -11  60 2413.96 173.008  12
  -4  11  60 2237.80 156.280   8
  11  -7  60 2554.55 177.433   8
  -4  11  57 4206.40 215.229   4
   7 -11  57 4107.27 217.807   5
  11  -7  57 3973.60 220.620   5
   4   7  57 3893.40 198.404   4
   7 -11  57 4128.91 230.935  12
  11  -7  57 4424.20 234.496   8
   7 -11  54 280.987 68.9457   5
   4   7  54 292.207 70.0307   4
  -4  11  54 419.097 81.0366   4
  11  -7  54 165.309 66.0339   5
   7 -11  54 201.273 69.8360  12
  11  -7  54 215.455 69.3873   8
   4   7  51 288.657 68.6982   4
  11  -7  51 331.320 76.7284   5
   7 -11  51 324.365 69.4977   5
  -4  11  51 257.065 69.9066   4
   4   7  51 351.726 78.9593   3
   7 -11  51 330.670 83.2843  12
  11  -7  51 490.551 90.8007   8
  11  -7  48 725.796 104.069   5
   4   7  48 849.602 110.209   3
   7 -11  48 859.207 106.027   5
   4   7  48 807.173 92.5944   4
  -4  11  48 819.731 204.447   1
   7 -11  48 825.000 116.568  12
  11  -4 -48 927.613 104.353  11
  11  -7  48 976.275 110.070   8
   4   7  45 614.060 89.0166   3
   7 -11  45 610.341 87.0049   5
   4   7  45 497.431 74.1488   4
  11  -7  45 646.086 93.0269   5
  -4  11  45 675.358 183.456   1
  11  -4 -45 546.041 82.5548  11
   7 -11  45 614.670 103.549  12
  11  -7  45 565.564 79.4791   8
  -4  11  45 604.770 90.2987   7
  11  -7  42 400.710 71.6977   5
   7 -11  42 571.797 86.3111   5
   4   7  42 345.424 64.3394   4
   4   7  42 350.277 64.5898   3
  -4  11  42 373.561 70.2663   3
  -4  11  42 440.786 143.191   1
   7 -11  42 454.432 85.5786  12
  11  -4 -42 539.103 81.1122  11
  11  -7  42 520.584 74.4109  12
  11  -7  42 440.737 71.7854   8
  -4  11  42 425.607 80.3599   7
   4   7  39 7894.02 292.332   3
   4   7  39 7544.35 263.292   4
   7 -11  39 7568.53 286.718   5
  11  -7  39 7384.91 294.199   5
  -4  11  39 7188.13 277.181   3
  -4  11  39 8002.08 571.928   1
  11  -4 -39 6373.45 267.770  11
   7 -11  39 7525.23 313.152  12
  11  -7  39 7590.47 279.601  12
  11  -7  39 7504.93 269.104   8
  -4  11  39 7976.62 300.546   7
   4   7  36 36.3091 33.2222   3
  -4  11  36 44.4766 31.6016   3
   7 -11  36 139.777 48.8702   5
   4   7  36 120.158 37.7266   4
  11  -7  36 216.942 56.6608   5
  -4  11  36 72.7075 63.7668   1
  11  -4 -36 122.480 46.8379  11
   7   4 -36 107.200 43.2164  11
  11  -7  36 155.279 50.1242  12
   7 -11  36 83.8723 37.2236  12
  -4  11  36 91.0520 45.2351   7
   4   7  33 205.173 49.5416   3
   7 -11  33 234.227 57.6818   5
  11  -7  33 277.099 59.4302   5
  -4  11  33 212.841 48.3446   3
  -4  11  33 189.988 102.542   1
 -11   4  33 289.867 120.939   1
  11  -7  33 207.957 52.5366  12
   7 -11  33 274.449 59.1354  12
   7   4 -33 117.564 46.2951  11
  11  -4 -33 305.778 59.5183  11
   4   7  33 210.814 43.2227   7
  -4  11  33 283.463 63.1713   7
  -4  11  30 1664.74 114.866   3
   7 -11  30 1878.29 130.743   5
  11  -7  30 1820.60 129.856   5
 -11   4  30 1804.36 237.239   1
  -4  11  30 1983.66 266.036   1
  11  -7  30 1775.81 126.478  12
   7   4 -30 1699.18 124.903  11
  11  -4 -30 1877.73 135.755  11
   4 -11 -30 1673.22 121.233  10
   7 -11  30 1771.90 141.464  12
  -4  11  30 1771.29 127.489   7
   4   7  30 1619.44 112.525   7
   7 -11  27 15469.1 398.217   5
  11  -7  27 14079.8 384.736   5
   7 -11  27 13828.0 412.501  12
  11  -4 -27 14298.3 392.933  11
   7   4 -27 14069.7 384.234  11
   4 -11 -27 13258.3 369.944  10
   4   7  27 15049.9 598.140   1
  -4  11  27 14037.8 703.407   1
 -11   4  27 14316.7 647.630   1
   7 -11  24 4447.82 191.015   5
  11  -7  24 4731.83 198.016   5
   4   7  24 4680.66 315.909   1
  -4  11  24 4070.23 365.609   1
 -11   4  24 4460.56 339.397   1
   7 -11  24 4735.15 219.337  12
   7   4 -24 4606.88 204.225  11
  11  -4 -24 4724.27 206.328  11
  -4  11  21 22728.6 871.602   1
   4   7  21 22776.6 743.586   1
 -11   4  21 22289.1 772.881   1
   7 -11  21 23425.2 537.741  12
  11  -4 -21 23370.0 519.731  11
  -4  11  18 5513.00 403.297   1
   4   7  18 5334.95 324.479   1
 -11   4  18 5885.96 355.307   1
   4   7  15 1306.11 154.530   1
  -4  11  15 1226.63 190.275   1
 -11   4  15 1198.22 152.397   1
  -4  11  12 1703.40 221.968   1
   4   7  12 1763.49 182.195   1
 -11   4  12 1626.09 162.546   1
 -11   4   9 94181.9 1630.85   1
  -7  11  -9 93069.9 1973.12   1
  -4  11   9 92814.5 1973.05   1
   4   7   9 93526.4 1757.33   1
  -7  11  -6 20297.5 763.826   1
 -11   4   6 20011.0 518.690   1
   4   7   6 18819.4 630.014   1
  -4  11   6 18964.3 748.532   1
  -4  11   3 53690.6 1355.53   1
   4   7   3 54630.2 1238.22   1
  -7  11  -3 53531.0 1348.91   1
 -11   7  -3 56535.0 1039.28   1
  -7  11   0 2094.34 232.200   1
  -4  11   0 1831.29 224.685   1
 -11   7   0 1871.34 154.583   1
  -7  11   3 10783.8 541.664   1
  -4  11  -3 10581.5 547.020   1
 -11   7   3 10284.7 402.781   1
   7   4   3 11790.1 406.558   1
  -7  11   6 3304.73 303.212   1
   7   4   6 3614.65 203.059   1
 -11   7   6 3385.99 232.450   1
  -7  11   9 16826.6 705.266   1
 -11   7   9 15914.0 559.324   1
  -7  11  12 369.134 104.561   1
 -11   7  12 457.475 104.716   1
  -7  11  15 15230.7 702.526   1
 -11   7  15 15052.8 590.354   1
 -11   7  18 1852.41 211.027   1
  -7  11  18 1864.93 245.405   1
  -7  11  21 28373.3 1021.95   1
 -11   7  21 27431.7 911.904   1
  11  -7 -21 28446.4 610.021  11
  11  -7 -21 30051.8 637.165  10
   7 -11 -21 29058.9 622.173   5
 -11   7  24 6376.47 428.754   1
  11  -7 -24 6863.30 238.963   2
  -7  11  24 7023.51 498.693   1
  11  -7 -24 7013.40 262.680  11
  11  -7 -24 6756.56 273.059  10
   7 -11 -24 6597.47 257.694  10
   7 -11 -24 6707.97 263.736   5
   4 -11  27 17182.8 414.935   5
  11  -4  27 17695.0 428.042   5
  -7  11  27 17999.0 820.915   1
  11  -7 -27 17770.6 428.868   2
 -11   7  27 16739.9 743.634   1
  11  -7 -27 17140.4 451.208  11
  11  -7 -27 16755.7 473.259  10
   7 -11 -27 16981.8 450.496  10
   4 -11  30 334.395 55.2389   5
  11  -4  30 385.146 63.6728   5
   7   4  30 532.225 74.0806   3
  -7  11  30 334.824 116.885   1
  11  -7 -30 548.466 73.6088   2
 -11   7  30 285.566 92.4914   1
   7 -11 -30 657.725 84.1209  10
  11  -7 -30 420.318 70.3681  11
  -7  11  30 361.915 64.9565   7
   4 -11  33 18653.5 450.572   5
  11  -4  33 18410.9 463.560   5
   7   4  33 18397.1 460.538   3
  11  -7 -33 17099.9 443.335   2
 -11   7  33 18755.8 846.615   1
  -7  11  33 18514.5 875.973   1
  11  -7 -33 17848.1 479.326  11
   7 -11 -33 18313.0 483.079  10
  -7  11  33 17806.8 466.645   7
   4 -11  36 125.413 46.3508   5
   7   4  36 229.796 53.9716   3
  11  -4  36 188.979 54.7927   5
 -11   7  36 210.332 112.516   1
  -7  11  36 11.0203 68.7271   1
  11  -7 -36 263.258 53.8054   2
   7 -11 -36 112.785 41.7570  10
  11  -7 -36 149.652 42.6164  11
  -7  11  36 139.251 49.7660   7
   4 -11  39 190.834 47.8396   5
  11  -4  39 205.309 54.4719   5
   7   4  39 260.439 59.1061   3
 -11   7  39 148.668 85.3028   1
  -7  11  39 81.9713 82.9717   1
   7 -11 -39 391.383 71.2337  10
  11  -7 -39 305.486 66.5064  11
  -7  11  39 250.736 60.4394   7
   7   4  42 327.746 57.3537   4
   7   4  42 349.332 64.9016   3
   4 -11  42 222.025 54.9909   5
  11  -4  42 249.647 61.3215   5
  -7  11  42 381.599 153.204   1
 -11   7  42 351.435 133.093   1
  11  -7 -42 300.902 65.5597  11
   7 -11 -42 441.521 75.4975  10
  -7  11  42 254.833 62.0072   7
   7   4  45 11755.2 387.227   3
   4 -11  45 11231.3 355.911   5
  11  -4  45 11399.1 379.677   5
   7   4  45 11539.7 341.013   4
 -11   7  45 12006.1 759.217   1
  -7  11  45 12417.0 761.934   1
  11  -7 -45 11333.7 371.441  11
  -7  11  45 11087.0 378.445   7
   7   4  48 825.998 106.810   3
  11  -4  48 772.582 101.653   5
   4 -11  48 712.248 92.6960   5
  -7  11  48 667.196 186.405   1
 -11   7  48 724.212 207.914   1
  11  -7 -48 908.124 102.958  11
   4 -11  51 145.584 52.9581   5
  11  -4  51 192.931 67.3366   5
  -7  11  51 86.6487 52.4930   4
  11  -7 -51 109.635 50.2624  11
   4 -11  51 209.505 85.5304  12
  11  -4  51 96.2935 57.8175   8
  11  -4  54 13.7604 44.1221   5
  -7  11  54 44.7734 50.0987   4
   4 -11  54 121.415 50.9885   5
   4 -11  54-11.4943 60.7497  12
  11  -4  54 110.683 60.0580   8
   4 -11  57 64.6792 42.9571   5
  -7  11  57 135.688 56.5539   4
  11  -4  57 64.8585 49.8843   5
   4 -11  57 131.480 67.0463  12
  11  -4  57 146.177 59.4251   8
  -7  11  60 386.338 77.6915   4
   4 -11  60 254.450 59.1398   5
  11  -4  60 267.118 67.5559   5
   7   4  60 241.339 54.9246   5
   4 -11  60 319.354 78.9371  12
  11  -4  60 247.564 67.9272   8
   4 -11  63 792.133 83.8994   5
  11  -4  63 802.109 95.1369   5
  -7  11  63 828.504 93.9382   4
   7   4  63 661.542 81.6629   5
   4 -11  63 841.498 104.093  12
  11  -4  63 742.075 103.114   8
   4 -11  66 131.032 42.0892   5
  -7  11  66 94.0630 40.5017   4
  11  -4  66 54.8906 38.8372   5
   7   4  66 7.37623 31.8797   5
   4 -11  66-4.92898 43.2607  12
  11  -4  66 123.765 57.7063   8
   4 -11  69 232.716 42.8350   5
   7   4  69 88.7746 31.6182   5
  11  -4  69 201.907 49.4557   5
   4 -11  69 237.166 57.3777  12
   7   4  69 164.474 51.1990   8
  11  -4  69 138.975 52.7508   8
  11  -4  72 59.2749 35.3622   5
   7   4  72 22.0797 23.1316   5
  -4  -7  72 12.8365 38.3595  12
   4 -11  72 38.3280 32.9262  12
  11  -4  72 122.366 46.9756   8
   7   4  72 30.8538 39.5330   8
   7   4  75 40.4030 37.6712   8
   8 -11  73 292.183 47.6611   5
  11  -8  73 351.039 53.1029   5
   3   8  73 306.327 55.6946   8
   8 -11  70-3.17779 31.3734   5
  11  -8  70-11.8074 33.4576   5
   3   8  70 68.9889 48.0659   8
  -3  11  67 137.880 48.6880   4
  11  -8  67 179.193 51.9950   5
   8 -11  67 205.234 48.0924   5
   8 -11  67 133.628 54.8966  12
  -3  11  67 65.7202 45.5376   8
   8 -11  64 485.221 73.5418   5
  -3  11  64 405.057 72.0637   4
  11  -8  64 450.463 72.3088   5
   8 -11  64 408.175 72.5582  12
  -3  11  64 308.032 67.6257   8
   8 -11  61 444.336 78.9823   5
  11  -8  61 499.369 82.8308   5
  -3  11  61 482.994 78.0951   4
   8 -11  61 464.562 80.3259  12
  11  -8  61 380.465 77.3679   8
  -3  11  61 388.342 73.4677   8
   3   8  58 64.6909 47.4635   4
   8 -11  58-9.03258 48.2370   5
  -3  11  58 11.4361 48.8872   4
  11  -8  58 180.517 64.6738   5
   8 -11  58-16.6486 52.8289  12
  11  -8  58 52.0779 59.4354   8
   3   8  55 6591.82 259.735   4
   8 -11  55 6300.99 275.439   5
  11  -8  55 6734.73 289.239   5
  -3  11  55 6406.20 268.670   4
   8 -11  55 6437.25 289.865  12
  11  -8  55 6571.34 288.773   8
   3   8  52 155.924 55.2387   4
   8 -11  52 224.620 67.7198   5
  11  -8  52 214.632 64.0438   5
  -3  11  52 246.401 68.3872   4
   3   8  52 186.927 67.8506   3
   8 -11  52 300.482 78.2071  12
  11  -8  52 124.065 61.6638   8
   3   8  49 291.606 65.5022   4
   8 -11  49 339.617 75.5752   5
  -3  11  49 335.959 71.6773   4
   3   8  49 309.972 68.6932   3
  11  -8  49 347.226 77.9785   5
  -3  11  49 569.212 175.401   1
   8 -11  49 361.483 82.4030  12
  11  -8  49 269.510 60.2675  12
  11  -8  49 439.518 84.5772   8
   3   8  46 11782.4 387.960   3
   8 -11  46 11910.1 390.423   5
  11  -8  46 13010.4 412.081   5
   3   8  46 11781.7 363.994   4
  -3  11  46 13107.2 768.547   1
  11  -3 -46 12403.8 387.369  11
   8 -11  46 12436.0 421.563  12
  11  -8  46 12737.3 383.377  12
  -3  11  46 11820.3 389.118   7
  11  -8  46 12893.2 401.557   8
   8 -11  43 8419.45 316.793   5
  -3  11  43 7988.93 306.859   3
   3   8  43 8326.51 290.450   4
  11  -8  43 8876.69 330.420   5
   3   8  43 8233.32 309.527   3
  -3  11  43 8369.56 598.418   1
  11  -3 -43 8551.52 314.707  11
   8 -11  43 8399.74 333.755  12
  11  -8  43 8392.88 303.316  12
  -3  11  43 8236.06 313.190   7
  11  -8  43 8652.83 314.782   8
   3   8  40 516.648 82.5667   3
   8 -11  40 528.062 81.2672   5
   3   8  40 515.756 70.6318   4
  11  -8  40 551.543 82.8994   5
  -3  11  40 473.840 75.5625   3
  -3  11  40 381.890 152.095   1
   8 -11  40 551.953 85.8051  12
  11  -3 -40 500.123 76.3029  11
  11  -8  40 572.526 79.4776  12
   8   3 -40 433.307 72.0444  11
  -3  11  40 478.401 76.5959   7
  -3  11  37 3483.62 182.411   3
   8 -11  37 3639.76 196.112   5
   3   8  37 3857.60 195.908   3
  11  -8  37 3635.30 197.814   5
  -3  11  37 4010.20 393.949   1
   8 -11  37 3765.81 211.275  12
  11  -8  37 3415.26 185.212  12
   8   3 -37 3793.44 193.777  11
  11  -3 -37 3577.77 195.340  11
  -3  11  37 3649.51 196.003   7
   3   8  37 3567.08 180.597   7
   8 -11  34 2286.91 149.879   5
  -3  11  34 2109.78 138.214   3
  11  -8  34 2219.66 149.037   5
   3   8  34 2182.62 144.005   3
  -3  11  34 2119.68 287.785   1
  11  -8  34 2153.91 146.003  12
  11  -3 -34 2139.76 147.174  11
   8   3 -34 2266.26 150.533  11
   8 -11  34 2236.39 162.922  12
  -3  11  34 2238.41 148.757   7
   3   8  34 2084.16 133.419   7
   8 -11  31 3772.50 189.883   5
  11  -8  31 3802.93 193.200   5
  -3  11  31 3567.95 177.333   3
   3   8  31 3910.26 325.709   1
  -3  11  31 3614.33 357.641   1
   8   3 -31 4031.51 194.322  11
   8 -11  31 4016.63 211.442  12
  11  -8  31 3947.70 193.736  12
  11  -3 -31 4066.52 200.388  11
   3   8  31 3710.09 177.706   7
  -3  11  31 3736.93 188.859   7
  11  -8  28 712.249 81.8188   5
   8 -11  28 804.885 88.6665   5
  -3  11  28 695.437 75.3515   3
  -3  11  28 802.438 158.196   1
   3   8  28 896.436 152.983   1
  11  -8  28 770.923 85.2384  12
   8 -11  28 589.243 83.9311  12
   8   3 -28 628.324 79.6668  11
  11  -3 -28 544.766 78.6989  11
  -3  11  28 764.568 83.5148   7
   3   8  28 699.432 76.6187   7
  11  -8  25 8569.39 281.888   5
   8 -11  25 8272.97 275.349   5
  11  -8  25 8110.32 280.105  12
  11  -3 -25 8287.14 284.538  11
   8 -11  25 7979.51 292.227  12
   8   3 -25 7780.82 272.751  11
  -3  11  25 7471.69 510.502   1
   3   8  25 8558.06 463.753   1
  11  -8  22 351.790 60.7952   5
   8 -11  22 379.240 59.6156   5
  11  -3 -22 385.045 60.9835  11
   8   3 -22 382.893 67.7779  11
   8 -11  22 339.420 57.3011  12
  -3  11  22 248.031 94.4814   1
   3   8  22 282.373 88.2975   1
   8 -11  19 37591.3 701.817   5
  -3  11  19 36702.6 1122.64   1
   3   8  19 37778.5 1010.31   1
  11  -3 -19 38440.0 728.579  11
   8 -11  19 37409.6 738.176  12
  -3  11  16 6298.79 429.878   1
   3   8  16 6814.12 381.766   1
  -3  11  13 7606.66 468.986   1
   3   8  13 8537.08 429.828   1
  -8  11 -10 3927.38 324.944   1
  -3  11  10 4147.99 337.192   1
   3   8  10 4115.33 294.685   1
  -3  11   7 10003.6 534.483   1
   3   8   7 9899.58 463.203   1
  -8  11  -7 10224.9 533.538   1
 -11   8  -7 10375.5 377.595   1
  -8  11  -4 22207.6 780.527   1
  -3  11   4 19932.4 760.537   1
 -11   8  -4 22608.5 608.147   1
   3   8   4 20686.9 716.972   1
 -11   8  -1 4158.97 249.710   1
  -8  11  -1 4029.14 329.790   1
  -3  11   1 3601.41 319.202   1
  -3  11  -2 8406.52 484.656   1
  -8  11   2 7845.50 458.026   1
 -11   8   2 8299.72 374.080   1
  -8  11   5 763.593 155.877   1
 -11   8   5 841.366 124.876   1
 -11   8   8 870.266 129.365   1
  -8  11   8 834.225 157.445   1
  -8  11  11 44207.5 1243.37   1
 -11   8  11 41637.3 1078.10   1
  -8  11  14 9147.40 533.282   1
 -11   8  14 9580.22 477.307   1
  -8  11  17 5357.31 416.562   1
 -11   8  17 5743.26 382.310   1
  -8  11  20 1468.84 223.416   1
 -11   8  20 1511.99 204.043   1
  11  -8 -20 1048.96 105.120  10
   8 -11 -20 1159.93 103.357  10
   8 -11 -20 1112.76 107.296   5
  11  -8 -23 6824.41 241.021   2
  -8  11  23 6751.32 483.279   1
 -11   8  23 6258.23 430.655   1
  11  -8 -23 6971.27 273.985  10
   8 -11 -23 6621.51 261.059  10
   8 -11 -23 6293.23 258.145   5
  11  -8 -23 6770.59 262.963   5
  11  -3  26 817.285 82.1270   5
  11  -8 -26 891.278 89.4919   2
 -11   8  26 864.744 170.629   1
  -8  11  26 716.772 166.651   1
  11  -8 -26 994.327 108.338  10
   8 -11 -26 914.169 96.8942  10
   8 -11 -26 1278.30 138.560   5
  11  -3  29 8557.90 268.415   3
   3 -11  29 8239.71 267.242   5
  11  -3  29 8863.78 288.155   5
   8   3  29 9284.20 290.909   3
 -11   8  29 9668.19 576.402   1
  -8  11  29 9531.90 600.522   1
  11  -8 -29 9779.19 305.481   2
  11  -8 -29 8540.57 327.022  10
  11  -8 -29 8634.45 310.966  11
   8 -11 -29 8637.66 314.299  10
  -8  11  29 8654.63 293.537   7
  11  -3  32 6640.81 249.379   5
   8   3  32 6397.68 246.602   3
   3 -11  32 6341.29 235.679   5
  11  -3  32 6497.14 237.006   3
  11  -8 -32 6577.37 252.684   2
 -11   8  32 6332.42 488.970   1
  -8  11  32 6474.73 507.550   1
  11  -8 -32 6404.32 268.395  11
   8 -11 -32 7099.57 281.166  10
  11  -8 -32 6435.56 286.220  10
  -8  11  32 6168.61 250.477   7
   8   3  35 3664.89 187.313   3
   3 -11  35 3560.21 177.715   5
  11  -3  35 3884.85 192.679   5
  11  -8 -35 3608.69 187.182   2
  -8  11  35 3743.37 393.540   1
 -11   8  35 3868.84 392.407   1
  11  -8 -35 3528.64 200.105  11
   8 -11 -35 3310.58 197.540  10
  -8  11  35 3725.03 194.024   7
   8   3  38 79.6033 40.8571   3
   3 -11  38 64.8286 32.2953   5
  11  -3  38 66.7002 41.0285   5
 -11   8  38 91.8511 34.3199   4
  11  -8 -38 122.297 41.3327   2
  -8  11  38 118.157 89.5860   1
 -11   8  38 144.827 117.615   1
   8 -11 -38 135.454 49.1700  10
  11  -8 -38 147.604 48.8568  11
  -8  11  38 88.6968 31.8125   7
   8   3  41 193.032 55.2847   3
   3 -11  41 120.620 46.8628   5
  11  -3  41 243.882 59.1364   5
 -11   8  41 205.462 52.3474   4
  -8  11  41 175.751 100.666   1
  11  -8 -41 111.461 43.7475   2
 -11   8  41 190.035 122.405   1
  11  -8 -41 243.240 60.5553  11
   8 -11 -41 157.011 54.0298  10
  -8  11  41 149.704 50.3219   7
   3 -11  44 1168.95 107.332   5
   8   3  44 1095.98 114.747   3
  11  -3  44 1044.04 109.606   5
 -11   8  44 1102.64 100.079   4
  -8  11  44 912.337 207.775   1
 -11   8  44 1426.57 270.145   1
  11  -8 -44 1149.26 116.221  11
  -8  11  44 986.045 111.425   7
   3 -11  47 405.597 67.6839   5
 -11   8  47 488.997 73.1361   4
  11  -3  47 422.629 76.0537   5
   8   3  47 402.839 81.9387   3
  11  -8 -47 419.360 79.8276  11
 -11   8  47 356.575 153.301   1
  -8  11  47 497.213 161.924   1
 -11   8  50 2123.70 142.320   4
  -8  11  50 1990.76 150.619   4
   3 -11  50 1898.17 137.375   5
  11  -3  50 2093.34 160.229   5
  11  -8 -50 2209.88 155.914  11
  -8  11  53 334.614 79.3618   4
 -11   8  53 385.566 70.9424   4
   3 -11  53 323.828 67.6839   5
  11  -3  53 244.189 70.8360   5
   3 -11  53 322.469 85.5911  12
   3 -11  56 1705.32 132.887   5
  11  -3  56 1654.40 143.337   5
   8   3  56 1658.66 127.682   5
  -8  11  56 1698.31 140.270   4
 -11   8  56 1816.77 133.963   4
   3 -11  56 1770.34 164.335  12
  11  -3  56 1742.66 147.225   8
   3 -11  59 60.5256 36.3707   5
  -8  11  59 174.989 61.3190   4
  11  -3  59 150.841 61.5441   5
   8   3  59 59.9969 45.9971   5
   8 -11 -59 136.529 49.9938   2
   3 -11  59 183.755 75.0104  12
  11  -3  59 101.548 59.7187   8
  -8  11  62-8.05822 46.6072   4
   8   3  62 17.2908 36.9257   5
   3 -11  62-9.26342 30.9779   5
  11  -3  62 32.2932 41.3747   5
   3 -11  62 81.5642 55.5619  12
  11  -3  62 41.6810 50.3234   8
  -8  11  65 290.955 63.8540   4
  11  -3  65 263.556 58.4103   5
   8   3  65 184.596 48.2089   5
   3 -11  65 262.658 67.4525  12
  11  -3  65 288.138 70.1465   8
  11  -3  68 14.4319 35.7534   5
   8   3  68-31.3944 28.9859   5
   3 -11  68-54.2274 49.1434  12
  11  -3  68 20.9465 45.2410   8
   8   3  68 82.8254 50.1904   8
   8   3  71 144.730 39.2351   5
  11  -3  71 119.457 39.4171   5
  -3  -8  71 193.579 54.6305  12
   3 -11  71 100.499 41.2218  12
  11  -3  71 203.590 51.6649   8
   8   3  71 156.764 49.9327   8
   3 -11  74 106.140 39.4515  12
  -3  -8  74 214.688 48.8066  12
   8   3  74 155.503 44.3726   8
  11  -9  74 32.7225 26.7657   5
   9 -11  71 255.412 49.4533   5
  11  -9  71 287.667 49.6078   5
   2   9  71 359.538 60.3273   8
   9 -11  68 1044.91 93.2212   5
  11  -9  68 968.160 92.5819   5
  -2  11  68 742.531 84.2303   8
   2   9  68 1021.87 98.6961   8
   9 -11  65 155.864 49.5162   5
  -2  11  65 308.636 60.9460   4
  11  -9  65 277.202 62.1027   5
   9 -11  65 197.028 55.1394  12
  -2  11  65 244.629 59.4918   8
  -2  11  62 356.299 67.2998   4
   2   9  62 310.262 66.5354   4
  11  -9  62 358.749 73.0141   5
   9 -11  62 275.477 59.9813   5
   9 -11  62 310.963 66.8599  12
  -2  11  59 408.399 72.6052   4
   9 -11  59 397.732 74.7578   5
  11  -9  59 457.043 79.7067   5
   2   9  59 411.347 70.1340   4
   9 -11  59 345.208 73.2792  12
   9 -11  56 238.932 67.8292   5
  -2  11  56 140.160 57.7646   4
   2   9  56 133.507 52.0452   4
  11  -9  56 228.703 66.5666   5
   9 -11  56 211.461 72.1019  12
  11  -9  56 298.604 74.0931   8
   9 -11  53 1619.74 142.641   5
  11  -9  53 1560.69 139.585   5
  -2  11  53 1759.23 140.605   4
   2   9  53 1711.01 135.268   4
  11  -9  53 1621.23 130.156  12
   9 -11  53 1699.05 147.712  12
  11  -9  53 1797.06 152.991   8
   2   9  50 1246.38 115.575   4
  -2  11  50 1227.38 122.307   4
   9 -11  50 1154.58 124.114   5
  11  -9  50 1102.24 124.296   5
   2   9  50 1116.38 119.723   3
   9 -11  50 1178.86 129.987  12
  11  -9  50 1111.98 111.890  12
  11  -9  50 1238.85 123.044   8
   2   9  47 1181.02 116.222   4
  -2  11  47 897.171 107.169   3
   9 -11  47 1121.45 120.404   5
  11  -9  47 1256.74 125.132   5
   2   9  47 1047.63 115.307   3
  -2  11  47 1254.39 236.143   1
   9 -11  47 1231.12 131.377  12
  11  -2 -47 1025.78 112.728  11
  11  -9  47 1195.37 117.252  12
  11  -2 -47 896.395 111.357   6
  11  -9  47 1226.76 121.277   8
   2   9  44 2041.69 140.317   4
   9 -11  44 2086.54 154.216   5
  11  -9  44 2187.00 162.745   5
  -2  11  44 1843.00 143.250   3
   2   9  44 2180.18 157.475   3
  -2  11  44 1943.89 286.186   1
  11  -2 -44 2182.81 155.284  11
   9 -11  44 2269.71 171.048  12
  11  -9  44 2025.94 149.114  12
  11  -2 -44 1982.24 150.270   6
  -2  11  44 2054.97 155.019   7
  -2  11  41 948.263 103.120   3
  11  -9  41 1333.57 125.632   5
   9 -11  41 1146.95 113.686   5
   2   9  41 1150.62 112.146   3
  -2  11  41 1093.46 208.499   1
  11  -2 -41 1196.45 119.296  11
  11  -9  41 1246.38 118.875  12
   9   2 -41 1285.20 119.114  11
   9 -11  41 1340.75 132.567  12
  -2  11  41 1233.19 116.079   7
   9 -11  38 3146.19 184.094   5
  11  -9  38 3381.71 192.037   5
   2   9  38 3225.27 178.141   3
  -2  11  38 3219.85 359.409   1
  11  -9  38 3182.96 181.762  12
  11  -2 -38 2882.65 179.358  11
   9 -11  38 3197.91 195.013  12
   9   2 -38 3108.58 179.085  11
   2   9  38 3027.42 171.750   7
  -2  11  38 3273.09 187.694   7
   9 -11  35 10334.5 338.600   5
  11  -9  35 10710.5 341.944   5
   2   9  35 9929.34 322.024   3
   2   9  35 10794.7 580.931   1
  -2  11  35 10479.7 627.770   1
  11  -2 -35 10077.5 334.899  11
   9 -11  35 10445.4 357.321  12
  11  -9  35 9660.61 327.356  12
   2   9  35 9640.77 313.956   7
  -2  11  35 10323.5 333.505   7
   9 -11  32 9626.02 323.817   5
  11  -9  32 9835.11 324.119   5
  -2  11  32 9017.46 298.390   3
   2   9  32 9307.90 306.874   3
   2   9  32 10466.5 562.467   1
  -2  11  32 9848.81 597.095   1
   9   2 -32 8962.96 308.736  11
   9 -11  32 9027.21 329.188  12
  11  -9  32 9268.47 316.634  12
  11  -2 -32 8799.38 312.560  11
  -2  11  32 9604.42 314.543   7
   2   9  32 9375.45 301.720   7
   9 -11  29 2221.43 145.766   5
  11  -9  29 2379.93 148.662   5
  -2  11  29 2074.80 131.392   3
  -2  11  29 2187.21 268.508   1
   2   9  29 2352.19 260.622   1
  11  -2 -29 2257.93 148.746  11
  11  -9  29 2244.98 147.846  12
   9   2 -29 2384.98 149.814  11
   9 -11  29 2282.23 156.529  12
  11  -2 -29 2408.57 154.482   6
   2   9  29 2082.80 131.352   7
  -2  11  29 2269.15 146.236   7
   9 -11  26 8285.59 278.973   5
  11  -9  26 8842.69 295.239   5
  -2  11  26 8279.61 521.313   1
   2   9  26 8634.89 490.426   1
   9   2 -26 8305.30 285.137  11
  11  -2 -26 7879.39 287.616  11
   9 -11  26 8375.73 302.137  12
  11  -9  26 8543.89 292.831  12
   2   9  26 8000.29 262.324   7
  11  -2 -26 9006.66 301.339   6
  11  -9  23 2452.64 143.399   5
   9 -11  23 2388.52 140.286   5
  -2  11  23 2585.47 282.872   1
   2   9  23 2304.81 257.919   1
   9   2 -23 2126.58 141.692  11
  11  -9  23 2053.75 136.905  12
   9 -11  23 2039.71 141.196  12
  11  -2 -23 2464.31 149.021  11
  11  -2 -23 2403.74 148.720   6
   2   9  23 2063.67 124.788   7
   9 -11  20 8586.18 270.682   5
  11  -9  20 8638.25 271.604   5
  -2  11  20 7845.11 489.565   1
   2   9  20 8175.25 453.521   1
  11  -2 -20 8488.06 282.730  11
   9 -11  20 8683.37 293.385  12
   9   2 -20 8289.80 284.483  11
  11  -2 -20 8179.67 274.607   6
  11  -9  17 28705.3 575.834   5
   9 -11  17 27676.7 572.039   5
   2   9  17 27461.5 868.822   1
  -2  11  17 26071.1 924.924   1
   9   2 -17 28660.4 598.632  11
   9 -11  17 27778.1 596.758  12
  11  -2 -17 30456.3 609.654  11
  -2  11  14 32655.1 1034.58   1
   2   9  14 33616.8 968.664   1
  -9  11 -14 33788.1 1030.88   1
   2   9  11 1132.47 166.983   1
 -11   9 -11 1300.47 146.170   1
  -2  11  11 1247.22 191.670   1
  -9  11 -11 1319.79 189.825   1
  -2  11   8 8588.35 495.552   1
  -9  11  -8 8571.70 466.986   1
 -11   9  -8 9154.78 396.309   1
   2   9   8 8409.21 446.760   1
  -9  11  -5 20153.8 747.781   1
 -11   9  -5 20905.4 634.505   1
  -2  11   5 19364.0 751.646   1
   2   9   5 19506.2 710.968   1
  -2  11   2 33701.8 1037.54   1
   2   9   2 33201.4 978.471   1
 -11   9  -2 34474.3 875.290   1
  -9  11  -2 32430.3 999.850   1
  -9  11   1 13519.7 616.063   1
 -11   9   1 12736.6 504.467   1
  -2  11  -1 12488.2 604.212   1
 -11   9   4 20997.1 686.583   1
  -9  11   4 20140.8 780.477   1
  -9  11   7 13255.9 623.458   1
 -11   9   7 13682.9 556.338   1
 -11   9  10 3757.81 290.424   1
  -9  11  10 3718.85 328.231   1
  -9  11  13 951.836 178.130   1
 -11   9  13 933.746 157.756   1
 -11   9  16 8409.32 477.113   1
  -9  11  16 8220.45 510.369   1
   9 -11 -16 7872.74 280.767  10
   9 -11 -16 8429.49 288.579   5
  -9  11  19 4546.18 392.870   1
 -11   9  19 4599.00 364.255   1
  11  -9 -19 4646.90 191.740   2
  11  -9 -19 4272.97 207.977  10
   9 -11 -19 4199.01 202.542  10
  11  -9 -19 4295.77 202.525   5
   9 -11 -19 4322.02 209.407   5
 -11   9  22 7374.97 475.733   1
  11  -9 -22 7178.68 250.953   2
  -9  11  22 7149.56 501.467   1
   9 -11 -22 7166.74 275.959  10
  11  -9 -22 7306.17 281.734  10
  11  -9 -22 7078.06 274.293   5
   9 -11 -22 6972.49 275.875   5
  -9  11  25 259.175 100.951   1
  11  -9 -25 307.960 54.1139   2
 -11   9  25 266.672 97.4806   1
  11  -9 -25 322.465 68.9438  10
   9 -11 -25 204.500 56.2847  10
  11  -9 -25 202.005 62.9923   5
   9 -11 -25 373.415 76.3652   5
   9   2  28 261.329 49.5791   3
  11  -2  28 270.739 54.0751   3
 -11   9  28 169.188 94.2250   1
  11  -9 -28 357.434 57.9918   2
  -9  11  28 235.474 110.056   1
   9 -11 -28 363.948 72.8152  10
  11  -9 -28 458.479 75.0985  10
  -9  11  28 274.795 56.3559   7
 -11   9  28 300.248 51.6717   7
  11  -2  31 482.942 63.5448   3
  11  -2  31 484.214 70.9504   5
   9   2  31 535.213 71.2588   3
  11  -9 -31 494.017 73.6003   2
 -11   9  31 523.206 159.506   1
  -9  11  31 554.785 167.811   1
   9 -11 -31 396.575 71.2955  10
  11  -9 -31 481.891 82.9174  10
 -11   9  31 426.705 63.4139   7
  -9  11  31 486.441 73.7449   7
   9   2  34 6863.73 257.904   3
  11  -2  34 6910.38 259.085   5
  11  -2  34 6796.94 252.507   3
  11  -9 -34 6293.36 256.813   2
 -11   9  34 7049.02 530.497   1
  -9  11  34 7146.62 544.667   1
  11  -9 -34 6203.33 290.648  10
   9 -11 -34 6724.99 288.656  10
  -9  11  34 7121.82 268.801   7
 -11   9  34 6424.51 243.921   7
   9   2  37 1184.92 107.734   3
  11  -2  37 1307.74 112.390   5
  11  -2  37 1254.03 110.057   3
  11  -9 -37 899.871 95.2150   2
 -11   9  37 1348.06 246.692   1
  -9  11  37 1537.69 264.859   1
   9 -11 -37 1171.79 122.693  10
  11  -9 -37 1226.42 121.834  11
  -9  11  37 1220.53 114.845   7
 -11   9  37 1194.11 106.428   7
  11  -2  40 3039.62 179.320   5
 -11   9  40 2618.99 152.550   4
   9   2  40 2977.93 176.968   3
  11  -9 -40 2668.26 165.683   2
 -11   9  40 3431.05 389.859   1
  -9  11  40 2961.19 365.437   1
   9 -11 -40 2988.87 196.209  10
  11  -9 -40 2982.14 190.815  11
  -9  11  40 2833.62 176.573   7
   9   2  43 59.1740 42.5100   3
 -11   9  43 54.1894 32.5709   4
  11  -2  43 78.4994 46.4895   5
  -9  11  43 218.107 153.334   1
  11  -9 -43 55.6279 34.2470   2
 -11   9  43-101.232 99.2942   1
  11  -9 -43 94.7136 46.0650  11
  -9  11  43 111.695 50.1461   7
 -11   9  46 133.281 45.6685   4
  11  -2  46 102.167 52.1164   5
   9   2  46 55.1935 40.1700   5
   9   2  46 67.7091 47.9769   3
  11  -9 -46 74.8138 49.9028  11
  -9  11  46 92.1576 107.295   1
  11  -9 -46 34.8284 33.6522   2
 -11   9  46 19.6211 72.9629   1
  11  -2  49 3282.01 192.752   5
   9   2  49 2944.18 172.285   5
 -11   9  49 3130.12 174.547   4
  -9  11  49 3249.43 188.904   4
   9 -11 -49 3136.43 192.539  11
  11  -9 -49 2971.47 187.409  11
  11  -2  52 1152.01 119.014   5
 -11   9  52 1084.91 105.766   4
   9   2  52 987.000 102.532   5
  -9  11  52 1056.95 110.269   4
  11  -9 -52 725.498 95.3298  11
   9 -11 -55 460.205 75.0133   2
 -11   9  55 630.196 82.3409   4
  -9  11  55 643.626 89.6145   4
  11  -2  55 710.171 97.2098   5
   9   2  55 588.607 77.1940   5
 -11   9  58 147.735 53.1918   4
  -9  11  58 74.8105 52.4306   4
  11  -2  58 21.4337 42.0637   5
   9   2  58 67.3191 41.9282   5
   9 -11 -58 98.1950 45.6981   2
   2 -11  58 98.1788 62.1776  12
  11  -2  58 7.31077 48.0625   8
   9   2  61 90.3786 43.4127   5
  -9  11  61 85.9263 47.0311   4
  11  -2  61 41.2319 41.5138   5
   2 -11  61 50.0855 51.9860  12
  11  -2  61-42.5100 45.8608   8
   9   2  64 110.546 42.2113   5
  11  -2  64 66.0709 45.4086   5
  -9  11  64 47.3629 44.0382   4
   2 -11  64 58.1817 53.8989  12
   9   2  64 71.3277 52.8332   8
  11  -2  64 49.1442 48.9109   8
  11  -2  67 275.223 53.9386   5
   9   2  67 257.332 49.0553   5
  -2  -9  67 184.289 55.6928  12
   2 -11  67 350.759 71.1774  12
  11  -2  67 439.947 77.3125   8
   9   2  67 443.352 75.7094   8
   9   2  70 240.118 44.1202   5
  11  -2  70 363.307 53.5339   5
   2 -11  70 423.958 67.1037  12
  -2  -9  70 418.347 67.5383  12
   9   2  70 404.413 63.7455   8
  11  -2  70 389.483 66.5608   8
   2 -11  73-22.2852 29.9027  12
  -2  -9  73 21.4350 37.6601  12
  11  -2  73 25.6700 32.7106   8
   9   2  73 78.1172 41.0940   8
  11 -10  72 112.639 35.3497   5
  10 -11  72 62.5495 29.2686   5
   1  10  72 93.6048 38.1340   8
  10 -11  69 47.8649 30.6486   5
  11 -10  69-6.08241 31.0707   5
   1  10  69 53.6016 37.3547   8
  -1  11  69 9.17552 41.5198   8
  10 -11  66 1234.31 104.978   5
  11 -10  66 1407.40 110.969   5
  -1  11  66 1405.30 109.412   4
   1  10  66 1316.24 107.456   8
  -1  11  66 1278.67 107.293   8
  11 -10  63 233.808 56.9434   5
   1  10  63 321.790 63.8569   4
  -1  11  63 212.489 53.9464   4
  10 -11  63 248.203 62.1575   5
  -1  11  60 442.053 75.6817   4
   1  10  60 377.652 69.4450   4
  10 -11  60 423.221 76.4124   5
  11 -10  60 424.876 77.6896   5
  10 -11  60 441.314 75.4788  12
  10 -11  57 42.3103 46.6872   5
   1  10  57 78.5087 49.1746   4
  11 -10  57-36.9911 46.4791   5
  -1  11  57 39.2606 46.6158   4
  10 -11  57-58.9813 50.5695  12
  10 -11  54 244.883 68.9239   5
  11 -10  54 400.101 81.0500   5
   1  10  54 382.734 73.8415   4
  -1  11  54 312.972 69.7874   4
  10 -11  54 262.145 68.7379  12
  11 -10  54 324.402 70.8881  12
   1  10  51 5113.94 250.175   3
  11 -10  51 5511.13 259.576   5
   1  10  51 5102.03 233.271   4
  10 -11  51 5543.85 260.483   5
  -1  11  51 5244.49 240.025   4
  10 -11  51 5542.08 258.529  12
  11 -10  51 5578.80 251.933  12
   1  10  48 2006.55 153.645   3
  -1  11  48 1977.80 146.771   4
  10 -11  48 1982.82 156.357   5
   1  10  48 2038.85 145.496   4
  -1  11  48 1819.81 147.278   3
  11 -10  48 1909.80 153.780   5
  11 -10  48 1770.85 146.258  12
  10 -11  48 2022.31 159.893  12
   1  10  45 6568.62 258.582   4
  10 -11  45 6173.43 275.829   5
  11 -10  45 6684.66 284.794   5
   1  10  45 5759.08 258.406   3
  -1  11  45 5666.03 258.093   3
  -1  11  45 5673.18 491.228   1
  10 -11  45 6460.20 281.701  12
  11 -10  45 6637.50 276.185  12
  10   1 -45 6279.01 269.424  11
  11  -1 -45 6693.88 275.135  11
  -1  11  45 6477.26 274.269   7
  -1  11  42 3054.19 181.171   3
  10 -11  42 3191.26 194.173   5
  11 -10  42 3749.70 207.499   5
   1  10  42 3040.68 183.066   3
  -1  11  42 2769.57 333.520   1
  11 -10  42 3251.49 192.060  12
  11  -1 -42 3559.22 196.284  11
  10 -11  42 3427.63 202.652  12
  10   1 -42 3707.64 198.815  11
  11  -1 -42 3401.08 192.444   6
   1  10  42 3113.81 183.217   7
  -1  11  42 3260.10 190.579   7
  10 -11  39 1895.22 144.612   5
  11 -10  39 1647.38 136.476   5
   1  10  39 1823.37 137.635   3
  -1  11  39 1672.62 129.146   3
  -1  11  39 1860.54 266.735   1
   1  10  39 1868.76 258.302   1
  10   1 -39 1769.83 137.266  11
  11 -10  39 1647.50 133.142  12
  10 -11  39 1743.29 143.792  12
  11  -1 -39 1663.08 133.330  11
  11  -1 -39 1384.96 125.964   6
  -1  11  39 1885.19 142.024   7
   1  10  39 1745.84 132.340   7
  10 -11  36 2745.67 173.517   5
  11 -10  36 2726.23 170.996   5
  -1  11  36 2799.91 163.492   3
   1  10  36 2597.51 158.271   3
  -1  11  36 2749.14 320.877   1
   1  10  36 2725.73 319.598   1
  11 -10  36 2769.97 173.186  12
  11  -1 -36 2506.61 172.047  11
  10 -11  36 2583.18 172.881  12
  10   1 -36 1753.73 139.502  11
   1  10  36 2625.08 162.544   7
  -1  11  36 2814.31 168.723   7
  11  -1 -36 2239.04 157.323   6
   1  10  33 5499.45 229.518   3
  10 -11  33 6024.73 257.513   5
  11 -10  33 5818.48 249.578   5
  -1  11  33 5519.34 230.038   3
   1  10  33 5994.57 442.301   1
  -1  11  33 5430.25 446.415   1
  10 -11  33 5576.93 256.346  12
  11  -1 -33 5641.43 244.036  11
  10   1 -33 5436.64 242.262  11
  11 -10  33 5814.36 249.895  12
  -1  11  33 5454.10 232.744   7
   1  10  33 5364.33 231.383   7
  11  -1 -33 5946.09 254.276   6
  11 -10  30 13622.2 392.160   5
  10 -11  30 12854.1 376.521   5
  -1  11  30 12438.2 356.081   3
   1  10  30 13624.7 660.629   1
  -1  11  30 13639.5 688.518   1
  11  -1 -30 12735.5 380.095  11
  11 -10  30 12954.6 384.416  12
  10 -11  30 12586.9 388.423  12
  10   1 -30 12441.1 373.818  11
   1  10  30 12406.5 355.628   7
  10   1 -30 11005.0 341.003   6
  -1  11  30 12666.6 366.718   7
  11  -1 -30 12275.7 372.985   6
  11 -10  27 3118.22 169.287   5
  10 -11  27 3037.34 166.105   5
  -1  11  27 3243.93 322.796   1
   1  10  27 2942.32 298.774   1
  10   1 -27 3344.73 180.796  11
  11  -1 -27 3278.55 182.603  11
  10 -11  27 3260.18 181.832  12
  11 -10  27 3198.93 177.703  12
  10   1 -27 2844.53 156.391   6
  11  -1 -27 3331.85 177.504   6
  -1  11  27 3207.26 165.744   7
   1  10  27 3090.40 159.920   7
  10 -11  24 1051.18 93.9526   5
  11 -10  24 1050.26 98.1759   5
  -1  11  24 936.892 170.133   1
   1  10  24 843.200 156.792   1
  10   1 -24 978.343 99.2362  11
  11  -1 -24 954.109 98.7500  11
  11 -10  24 1154.64 107.100  12
  10 -11  24 1219.86 112.240  12
  10   1 -24 834.209 83.4586   6
   1  10  24 1093.78 94.3189   7
  11  -1 -24 832.628 88.3100   6
  10 -11  21 6057.71 225.730   5
  11 -10  21 5711.37 223.599   5
  -1  11  21 5389.40 403.314   1
   1  10  21 5731.25 396.752   1
  11  -1 -21 5553.19 233.359  11
  10   1 -21 5694.20 233.690  11
  11 -10  21 5981.66 241.466  12
  10 -11  21 5771.68 239.310  12
  11  -1 -21 5776.67 228.883   6
  10 -11  18 23299.6 514.634   5
  11 -10  18 24286.7 521.797   5
   1  10  18 23145.8 822.674   1
  -1  11  18 23231.4 857.088   1
 -10  11 -18 23032.3 834.498   1
  11  -1 -18 23940.5 539.606  11
  10 -11  18 24099.4 544.273  12
  10   1 -18 24134.6 541.805  11
  11  -1 -18 24215.5 526.960   6
  10 -11  15 1448.01 106.242   5
  11 -10  15 1657.48 112.205   5
 -11  10 -15 1365.05 171.446   1
  -1  11  15 1377.55 209.828   1
 -10  11 -15 1762.99 227.292   1
   1  10  15 1355.14 192.726   1
  10 -11  15 1571.66 117.431  12
  11  -1 -15 1633.86 119.264  11
  10   1 -15 1682.36 118.648  11
 -10  11 -12 43626.7 1171.81   1
 -11  10 -12 46586.5 1114.93   1
  -1  11  12 45434.6 1245.93   1
   1  10  12 43852.4 1189.96   1
 -11  10  -9 14448.2 556.622   1
  -1  11   9 13915.3 635.292   1
 -10  11  -9 12735.5 582.201   1
   1  10   9 13245.2 598.453   1
  -1  11   6 5798.39 402.918   1
   1  10   6 5630.74 378.846   1
 -11  10  -6 5681.43 344.583   1
 -10  11  -6 6082.81 395.471   1
 -11  10  -3 29569.6 853.926   1
  -1  11   3 27103.7 928.895   1
 -10  11  -3 29102.2 926.372   1
   1  10   3 28255.9 919.495   1
   1  10   0 85245.9 1857.62   1
 -10  11   0 87694.4 1859.44   1
 -11  10   0 88252.2 1750.43   1
  -1  11   0 86230.2 1893.65   1
 -10  11   3 25837.8 878.860   1
 -11  10   3 26759.7 831.502   1
 -11  10   6 10254.5 503.145   1
 -10  11   6 10121.4 534.438   1
 -10  11   9 968.955 172.196   1
 -11  10   9 867.657 153.537   1
 -11  10  12 11741.5 567.590   1
 -10  11  12 11190.3 579.345   1
 -10  11  15 520.280 140.295   1
  10 -11 -15 724.174 75.1249   2
 -11  10  15 560.408 142.685   1
  11 -10 -15 947.724 87.1591   2
  11 -10 -15 886.905 93.1780  10
  10 -11 -15 845.483 89.6312  10
  11 -10 -15 985.772 99.7879   5
  11  -1  15 981.318 96.3345   9
  10 -11 -15 829.193 91.1798   5
 -11  10  18 31737.7 1048.02   1
  11 -10 -18 31543.8 639.355   2
 -10  11  18 31333.7 1071.60   1
  10 -11 -18 32194.3 682.064  10
  11 -10 -18 33056.7 690.998  10
  11  -1  18 33587.2 682.694   9
  10   1  18 34218.4 677.165   9
  10 -11 -18 31283.7 680.229   5
  11 -10 -18 31754.2 676.887   5
 -10  11  21 3263.67 336.380   1
  11 -10 -21 3718.69 179.629   2
 -11  10  21 3332.68 328.249   1
  10 -11 -21 4087.62 204.935  10
  11 -10 -21 3779.44 201.236  10
  11 -10 -21 4242.11 212.189   5
  10 -11 -21 3976.87 203.804   5
  10   1  21 3740.77 184.928   9
  10   1  24 961.214 86.4685   3
  11  -1  24 903.387 78.6679   3
 -11  10  24 974.744 187.938   1
  11 -10 -24 1154.54 101.268   2
 -10  11  24 1150.65 202.306   1
  11 -10 -24 1070.61 109.562  10
  10 -11 -24 1203.70 116.641  10
  10 -11 -24 953.598 107.310   5
 -11  10  24 835.210 80.7252   7
  11 -10 -24 1193.25 125.870   5
  11  -1  27 291.338 49.0741   3
  10   1  27 231.162 48.4977   3
 -11  10  27 340.711 126.417   1
 -10  11  27 150.132 97.9974   1
  11 -10 -27 269.975 60.0935   2
  11 -10 -27 483.045 81.8710  10
  10 -11 -27 329.614 68.9064  10
 -10  11  27 251.693 53.0942   7
 -11  10  27 206.909 46.5596   7
  11 -10 -27 307.616 68.1207   5
  11  -1  30 6844.61 245.126   3
  10   1  30 7102.58 251.704   3
 -10  11  30 7055.88 533.545   1
  11 -10 -30 6850.39 267.660   2
 -11  10  30 7436.43 536.279   1
  11 -10 -30 6439.31 287.119  10
  10 -11 -30 6958.19 291.016  10
 -10  11  30 6695.26 255.656   7
 -11  10  30 6411.90 241.274   7
  10   1  33 2931.87 163.487   3
  11  -1  33 2809.80 159.402   3
 -10  11  33 2842.32 344.197   1
 -11  10  33 3272.17 367.676   1
  11 -10 -33 3249.49 180.229   2
  10 -11 -33 3210.71 199.160  10
  11 -10 -33 2907.69 196.490  10
 -10  11  33 2761.45 162.815   7
 -11  10  33 2874.52 161.021   7
  11  -1  36 8389.42 292.596   3
  10   1  36 8196.41 291.128   3
  11  -1  36 8786.36 297.430   5
 -11  10  36 8450.45 611.480   1
  11 -10 -36 7592.19 291.568   2
 -10  11  36 8852.07 631.836   1
  10 -11 -36 7979.21 328.469  10
  11 -10 -36 7576.70 327.301  10
 -11  10  36 7771.72 282.218   7
 -10  11  36 7973.78 294.068   7
  10   1  39 221.765 52.9674   3
  11  -1  39 186.521 53.1135   3
  11  -1  39 194.934 51.8431   5
 -10  11  39 78.3709 131.659   1
  11 -10 -39 193.935 51.7796   2
 -11  10  39 76.8882 93.1015   1
  10 -11 -39 203.283 62.6787  10
  11 -10 -39 149.076 51.0979  11
 -11  10  39 187.095 50.9891   7
 -10  11  39 144.812 47.2055   7
  10   1  42 214.346 56.5605   3
  11  -1  42 248.813 56.8840   5
 -11  10  42 257.583 54.6224   4
  10   1  42 266.927 55.2170   5
 -11  10  42 380.084 141.469   1
 -10  11  42 302.582 107.158   1
  11 -10 -42 238.150 56.8567   2
  11 -10 -42 269.136 60.9934  11
 -10  11  42 227.191 55.9094   7
  11  -1  45 572.537 84.2117   5
 -11  10  45 556.290 78.6297   4
  10   1  45 541.899 83.0521   3
  10   1  45 492.548 70.1577   5
  10 -11 -45 595.587 92.6929  11
  11 -10 -45 566.205 87.6264  11
 -10  11  45 598.982 198.133   1
  11 -10 -45 584.625 81.6807   2
 -11  10  45 604.406 194.114   1
 -10  11  48 1924.73 141.528   4
 -11  10  48 1741.69 132.459   4
  11  -1  48 1654.40 132.747   5
  10   1  48 1735.76 129.182   5
  11 -10 -48 1659.89 145.143  11
  10 -11 -48 1415.96 132.711  11
  11 -10 -48 1536.33 131.004   2
  10 -11 -48 1440.77 129.785   2
  11  -1  51 1602.89 133.718   5
  10   1  51 1344.69 117.290   5
 -10  11  51 1718.22 137.273   4
 -11  10  51 1576.62 126.488   4
  10 -11 -51 1410.35 130.520  11
  11 -10 -51 1422.38 129.287  11
  11 -10 -51 1289.01 117.294   2
  10 -11 -51 1440.96 126.496   2
  10 -11 -54 886.500 100.064   2
 -10  11  54 1068.04 109.520   4
 -11  10  54 1089.45 109.216   4
  11  -1  54 919.274 104.019   5
  10   1  54 919.346 98.0898   5
  10 -11 -57 78.9729 44.1366   2
  10   1  57 152.908 51.3015   5
 -11  10  57 167.162 60.5932   4
 -10  11  57 91.1621 47.5121   4
  11  -1  57 128.815 52.7867   5
 -10  11  60 27.3488 48.9173   4
 -11  10  60 36.7787 42.8246   4
  10   1  60-13.6138 33.9099   5
  11  -1  60 10.7861 35.7412   5
   1 -11  60 45.4054 57.0474  12
  11  -1  60 45.2373 45.8456   8
  10   1  63 150.644 45.1412   5
 -10  11  63 74.9992 39.1007   4
  11  -1  63 114.930 41.6483   5
   1 -11  63 96.1572 60.6361  12
  11  -1  63 92.1915 54.5869   8
  10   1  63 129.313 53.0820   8
  10   1  66 138.622 36.6382   5
  11  -1  66 262.521 53.2339   5
  -1 -10  66 272.945 64.4327  12
   1 -11  66 362.236 71.9595  12
  11  -1  66 264.522 60.6549   8
  10   1  66 235.939 61.6273   8
  10   1  69 61.9510 30.5964   5
  11  -1  69 2.04577 26.6625   5
  -1 -10  69 52.7154 45.8330  12
   1 -11  69 16.6782 40.4800  12
  11  -1  69 124.162 46.3295   8
  10   1  69 50.9815 42.7535   8
  -1 -10  72 225.984 48.3135  12
   1 -11  72 239.061 47.8369  12
  11  -1  72 305.014 59.6608   8
  10   1  72 261.963 53.6850   8
  11 -11  70 99.0631 35.8926   5
   0  11  70-10.2985 33.3017   8
  11 -11  67-10.0691 31.1308   5
   0  11  67-32.0021 37.1457   8
   0  11  64 637.425 79.5315   4
  11 -11  64 563.022 75.6708   5
   0  11  61 4.23542 38.9785   4
  11 -11  61 14.4306 35.3371   5
  11 -11  58 284.579 68.4162   5
   0  11  58 332.466 67.5339   4
  11 -11  55 34.2611 48.7581   5
   0  11  55-8.83084 46.5945   4
  11 -11  55 6.09302 45.5357  12
   0  11  52 2086.56 148.549   4
  11 -11  52 2287.46 167.136   5
  11 -11  52 2148.39 160.637  12
  11 -11  49 40.8068 51.1466   5
   0  11  49-45.2627 51.1827   4
   0  11  49 21.0217 46.8723   3
  11 -11  49 26.5949 55.6782  12
  11 -11  46 256.220 72.6422   5
   0  11  46 273.008 69.7397   3
   0  11  46 228.286 69.9552   4
  11 -11  46 480.521 87.5778  12
  11   0 -46 422.181 76.7981  11
   0  11  43 60.1869 40.6641   3
  11 -11  43 37.2251 44.2823   5
  11   0 -43 86.2536 47.6312  11
  11 -11  43 82.4364 52.2797  12
   0  11  43 69.4208 49.4919   7
  11 -11  40 13311.0 415.680   5
   0  11  40 11584.6 367.849   3
  11 -11  40 12321.6 397.961  12
  11   0 -40 12557.1 396.034  11
   0  11  40 12265.8 382.379   7
  11 -11  37 60.2189 42.8793   5
   0  11  37 39.9683 30.1593   3
   0  11  37 38.1470 61.9844   1
  11 -11  37 42.0522 48.6529  12
  11   0 -37 20.4681 44.3447  11
   0  11  37 37.4314 41.5445   7
  11   0 -37 122.936 53.4923   6
  11 -11  34 1400.10 123.016   5
   0  11  34 1535.09 119.161   3
   0  11  34 1258.72 223.977   1
  11 -11  34 1580.26 131.984  12
  11   0 -34 1716.52 135.157  11
  11   0 -34 1580.30 126.301   6
   0  11  34 1459.18 117.575   7
  11 -11  31 152.878 44.7175   5
   0  11  31 115.264 44.1564   3
   0  11  31 106.197 79.1856   1
  11   0 -31 134.989 46.7198  11
  11 -11  31 215.263 62.6898  12
   0  11  31 37.1539 31.7193   7
  11   0 -31 126.013 43.3419   6
  11 -11  28 405.542 70.3334   5
   0  11  28 236.533 110.949   1
  11 -11  28 437.803 75.6707  12
  11   0 -28 378.970 68.5980  11
  11   0 -28 361.028 66.0118   6
   0  11  28 320.994 64.1341   7
  11 -11  25 139.174 49.1959   5
   0  11  25 170.874 89.6876   1
  11   0 -25 255.352 66.6335  11
  11 -11  25 80.8077 45.3770  12
   0  11  25 176.052 47.6748   7
  11   0 -25 182.706 44.6437   6
  11 -11  22 4553.09 199.592   5
   0  11  22 4061.02 345.322   1
  11   0 -22 4631.73 218.995  11
  11 -11  22 5011.92 224.814  12
  11   0 -22 4153.29 193.389   6
  11 -11  19 21.1237 30.0200   5
   0  11  19 35.3488 58.7449   1
  11 -11  19 20.0049 34.0553  12
  11   0 -19 165.393 63.1682  11
  11   0 -19 28.7968 33.7446   6
  11 -11  16 1861.44 122.075   5
 -11  11 -16 2047.34 230.986   1
   0  11  16 1833.24 229.408   1
  11   0 -16 1969.97 140.731  11
  11   0 -16 2031.38 126.509   6
  11 -11  13 283.643 53.4650   5
   0  11  13 275.260 98.3809   1
 -11  11 -13 384.161 109.134   1
  11   0 -13 264.981 49.1771  11
  11   0 -13 419.080 62.5086   6
  11 -11  10 15991.9 400.423   5
  11   0 -10 16071.6 410.382  11
   0  11  10 14917.7 674.419   1
 -11  11 -10 16460.7 654.243   1
 -11  11  -7 218.231 87.1180   1
   0  11   7 86.0700 85.7515   1
  11 -11   7 70.8464 34.8007   5
 -11  11  -4 977.184 163.034   1
   0  11   4 1234.21 193.902   1
 -11  11  -1 249.046 91.4216   1
   0  11   1 165.565 79.5359   1
 -11  11   2 46805.3 1226.77   1
 -11  11   5 52.2798 52.7746   1
 -11  11   8 7805.31 467.255   1
  11 -11  -8 7595.69 250.571   2
  11 -11  -8 7824.97 280.505   5
  11 -11 -11 469.541 75.4657   5
  11 -11 -11 466.851 61.5809   2
 -11  11  11 351.400 121.863   1
  11 -11 -11 416.382 70.3700  10
  11   0  11 584.883 76.6926   9
 -11  11  14 11896.0 607.862   1
  11 -11 -14 11089.8 321.761   2
  11 -11 -14 10584.4 340.857  10
  11   0  14 12506.9 364.515   9
  11 -11 -14 11377.0 360.291   5
  11 -11 -17 729.087 92.3800   5
  11 -11 -17 716.219 78.2629   2
 -11  11  17 511.698 140.325   1
  11 -11 -17 652.892 83.0936  10
  11   0  17 771.310 87.1049   9
 -11  11  20 11382.3 628.481   1
  11 -11 -20 10773.7 328.161   2
  11 -11 -20 11048.1 361.845  10
  11   0  20 11669.9 358.300   9
  11 -11 -20 11048.0 363.652   5
  11   0  23 71.5805 34.9147   3
 -11  11  23 180.170 115.654   1
  11 -11 -23 114.481 45.3676   2
  11 -11 -23 118.928 55.4864  10
  11 -11 -23 108.765 61.9387   5
  11   0  26 7974.75 260.652   3
  11 -11 -26 8159.08 291.075   2
 -11  11  26 8526.46 570.995   1
  11 -11 -26 8173.82 318.391  10
  11 -11 -26 7902.12 311.932   5
 -11  11  26 7687.39 269.484   7
  11   0  29 263.503 57.1643   3
 -11  11  29 392.389 154.275   1
  11 -11 -29 245.605 61.9634   2
  11 -11 -29 268.585 64.3190  10
 -11  11  29 234.902 54.8219   7
  11   0  32 6140.38 235.527   3
 -11  11  32 6448.41 524.905   1
  11 -11 -32 5812.20 251.979   2
  11 -11 -32 5265.77 263.441  10
  11   0  35 195.947 52.0714   3
 -11  11  35 370.041 144.202   1
  11 -11 -35 243.961 59.4791   2
  11 -11 -35 183.605 58.8144  10
 -11  11  35 121.877 51.7269   7
  11   0  38 744.021 92.4133   3
 -11  11  38 937.580 218.252   1
  11 -11 -38 621.758 87.0773   2
  11 -11 -38 764.365 108.283  10
 -11  11  38 713.643 91.0933   7
 -11  11  41 20.2745 116.576   1
  11 -11 -41 19.0231 32.8213   2
  11   0  41 3.64648 36.6358   3
 -11  11  41-12.0552 36.1667   7
  11   0  44 504.086 73.8352   5
 -11  11  44 396.989 73.8479   4
  11 -11 -44 384.102 75.5898  11
  11 -11 -44 405.031 72.3998   2
 -11  11  44 542.826 193.810   1
  11   0  47 58.9261 45.7723   5
 -11  11  47-62.4815 48.8526   4
  11 -11 -47 109.125 59.3028  11
  11 -11 -47-13.7982 41.8073   2
 -11  11  50 5046.47 230.316   4
  11   0  50 5175.54 227.435   5
  11 -11 -50 4897.32 241.288  11
 -11  11  53 47.9032 53.8232   4
  11   0  53 27.2273 36.9109   5
  11 -11 -53 77.2664 49.2670  11
  11 -11 -53 91.0454 50.4807   2
  11   0  56 306.188 65.1764   5
 -11  11  56 322.293 77.2149   4
 -11  11  59-74.2880 44.7074   4
  11   0  59 39.6453 39.5737   5
  11   0  62 536.765 70.6391   5
 -11  11  62 667.409 83.1526   4
   0 -11  62 764.586 103.826  12
  11   0  62 795.980 99.1650   8
  11   0  65 37.6431 25.0754   5
   0 -11  65 9.18553 44.6746  12
  11   0  65 20.8634 42.4158   8
   0 -11  68 985.343 95.5646  12
  11   0  68 951.305 94.9831   8
   0 -11  71 39.6270 36.2946  12
  11   0  71 16.3185 34.8845   8
  -6  12   0 22911.6 846.228   1
  -6  12   3 38507.0 1164.15   1
  -6  12  -3 38593.4 1176.40   1
   6   6   3 39851.2 964.639   1
   6   6   6 35815.5 879.131   1
  -6  12   6 37889.6 1147.44   1
  -6  12  -6 34921.2 1109.20   1
  -6  12   9 71701.3 1746.73   1
 -12   6   9 76270.0 1456.89   1
   6   6   9 75695.0 1449.41   1
  -6  12  12 10623.0 583.733   1
   6   6  12 11013.0 429.241   1
 -12   6  12 10917.7 464.868   1
  -6  12  15 19459.0 814.298   1
 -12   6  15 19233.0 675.057   1
  12  -6  15 20335.0 462.055   2
 -12   6  18 596.722 124.609   1
  12  -6  18 628.236 74.3537   2
  -6  12  18 494.645 135.767   1
  12  -6 -18 667.183 84.7984  10
  12  -6 -18 546.486 72.3669  11
   6   6 -18 591.062 76.1215  11
   6 -12  18 925.345 93.3614  12
   6 -12 -18 560.006 75.6760   5
   6 -12 -18 510.326 70.0853  10
   6 -12  21 2644.21 142.315   5
  12  -6  21 2656.36 143.247   5
  12  -6 -21 2774.53 142.199   2
 -12   6  21 2695.96 265.898   1
  -6  12  21 2731.77 313.921   1
   6 -12  21 2191.96 147.893  12
   6   6 -21 2731.87 156.908  11
   6 -12 -21 2564.45 153.765  10
  12  -6 -21 2711.20 161.205  11
   6 -12 -21 2557.01 159.618   5
   6 -12  24 7475.45 255.129   5
  12  -6  24 7669.79 263.693   5
   6   6 -24 8192.64 285.968  11
  12  -6 -24 7709.08 285.377  11
   6 -12 -24 8136.27 289.450  10
   6 -12  24 7709.42 288.545  12
 -12   6  24 7155.35 460.077   1
  -6  12  24 7371.33 522.288   1
  12  -6 -24 7190.79 249.354   2
  12  -6  27 42267.0 780.182   5
   6 -12  27 41667.7 768.725   5
  12  -6 -27 38612.4 752.819   2
  -6  12  27 40776.6 1339.20   1
 -12   6  27 40931.9 1224.72   1
   6   6 -27 38769.6 787.204  11
   6 -12 -27 43331.5 815.428  10
  12  -6 -27 40441.0 807.199  11
   6 -12  27 40135.5 825.991  12
   6 -12  30 4693.15 206.374   5
  12  -6  30 4790.07 212.347   5
  12  -6 -30 4531.42 197.800   2
  -6  12  30 4717.74 436.179   1
   6   6 -30 4689.84 214.296  11
   6 -12  30 4480.38 231.483  12
  12  -6 -30 4737.01 227.948  11
   6 -12 -30 4702.79 223.965  10
  -6  12  30 4868.32 214.312   7
   6   6  33 10299.1 332.513   3
  12  -6  33 10402.9 338.143   5
   6 -12  33 11094.6 339.046   5
  -6  12  33 10599.6 664.465   1
   6 -12  33 10398.2 371.043  12
  12  -6 -33 10489.0 353.362  11
   6 -12 -33 10702.3 350.440  10
  -6  12  33 10153.3 338.038   7
  12  -6  36 1846.13 138.650   5
   6   6  36 1788.89 133.939   3
   6 -12  36 1726.35 133.979   5
  -6  12  36 1810.78 290.554   1
 -12   6  36 1791.49 269.772   1
  12  -6 -36 1808.50 141.947  11
   6 -12  36 1662.01 147.565  12
   6 -12 -36 1831.68 139.970  10
  -6  12  36 1729.38 137.386   7
   6 -12  39 4348.16 217.864   5
   6   6  39 4324.94 218.326   3
  12  -6  39 4006.69 214.091   5
   6   6  39 4423.09 193.780   4
  -6  12  39 4543.11 450.526   1
 -12   6  39 4577.90 438.467   1
  12  -6 -39 3971.10 212.466  11
   6 -12 -39 3636.62 203.872  10
   6 -12  39 4365.99 239.827  12
  -6  12  39 4099.37 214.594   7
   6   6  42 3553.90 177.713   4
   6 -12  42 3782.06 204.170   5
   6   6  42 3646.69 206.694   3
  12  -6  42 3585.91 205.289   5
  -6  12  42 3665.86 415.930   1
 -12   6  42 3626.68 412.776   1
  12  -6 -42 3641.68 206.175  11
   6 -12  42 3611.30 222.462  12
  12  -6  42 3734.22 192.113   8
  -6  12  42 3543.58 204.755   7
   6   6  45 15105.2 454.230   3
  12  -6  45 14980.1 451.372   5
   6 -12  45 15671.5 447.805   5
   6   6  45 15746.6 409.812   4
   6 -12  45 15271.3 486.343  12
  12  -6 -45 14668.8 446.833  11
  -6  12  45 14665.9 446.113   7
  12  -6  45 15888.8 438.552   8
   6 -12  48 871.524 103.534   5
   6   6  48 836.484 90.3226   4
  12  -6  48 842.097 107.601   5
   6   6  48 862.807 110.193   3
   6 -12  48 904.649 124.253  12
  12  -6 -48 878.473 104.232  11
  12  -6  48 833.372 102.545   8
  -6  12  48 829.784 102.452   7
   6   6  51 402.218 72.2230   4
   6 -12  51 415.774 77.6914   5
  12  -6  51 394.661 82.2982   5
  -6  12  51 401.900 80.2648   4
   6   6  51 372.147 80.9308   3
   6 -12  51 368.321 91.2499  12
  12  -6 -51 404.247 77.3104  11
  12  -6  51 367.659 84.1708   8
  -6  12  54 2659.92 171.885   4
   6 -12  54 2296.94 159.701   5
  12  -6  54 2401.08 171.939   5
   6 -12  54 2308.50 183.220  12
  12  -6  54 2582.76 175.450   8
  12  -6  57 2109.94 155.507   5
  -6  12  57 2302.32 156.274   4
   6 -12  57 1981.88 140.847   5
   6 -12  57 2242.45 170.048  12
  12  -6  57 2091.06 162.978   8
   6 -12  60 64.3740 41.7688   5
  -6  12  60 30.2523 49.3560   4
  12  -6  60 57.8457 44.3527   5
   6 -12  60 70.1724 52.4305  12
  12  -6  60 85.0475 54.4596   8
  -6  12  63 2883.01 164.522   4
  12  -6  63 2799.61 167.896   5
   6   6  63 2270.41 131.631   5
   6 -12  63 1894.47 128.704   5
   6 -12  63 2815.87 173.000  12
  12  -6 -63 2249.90 148.851   6
  12  -6  63 2955.65 177.328   8
  -6  12  66 238.623 55.1174   4
  12  -6  66 207.363 52.4068   5
   6 -12  66 186.592 43.8536   5
   6   6  66 200.327 44.6043   5
   6 -12 -66 66.3752 39.9026   2
   6 -12  66 189.227 57.8435  12
  12  -6  66 157.942 53.4259   8
   6 -12  69-11.7501 26.6906   5
  12  -6  69 15.4185 30.7022   5
   6 -12  69 34.4811 34.6744  12
   6   6  69 35.5720 39.1991   8
  12  -6  72 208.012 44.4913   5
   6 -12  72 190.382 45.9481  12
   6   6  72 150.203 45.2071   8
  12  -7  73 425.683 54.5522   5
   5   7  73 382.161 60.5709   8
   7 -12  70 206.661 43.8736   5
  12  -7  70 231.985 48.8955   5
   7 -12  70 251.290 51.3325  12
   5   7  70 223.066 50.7068   8
   7 -12  67 26.0169 30.0163   5
  -5  12  67 96.5724 47.4172   4
  12  -7  67 48.4275 41.9143   5
   5   7  67 44.4824 29.4740   5
   7 -12  67 2.92146 39.9685  12
  12  -7  64 61.1509 50.5187   5
   7 -12  64 136.990 46.7674   5
  -5  12  64-8.87116 41.7866   4
   7 -12  64 12.9493 42.6202  12
  12  -7  64 22.9045 48.4530   8
  -5  12  61 1135.13 108.594   4
  12  -7  61 985.842 108.026   5
   7 -12  61 815.721 94.5573   5
   7 -12  61 1035.77 112.372  12
  12  -5 -61 807.897 93.6253   6
  12  -7  61 1030.83 108.059   8
   7 -12  58 764.645 93.4907   5
  12  -7  58 650.060 91.9195   5
  -5  12  58 688.523 92.4087   4
   7 -12  58 672.178 101.517  12
  12  -7  58 600.753 89.5273   8
  12  -5 -58 562.454 86.3704   6
   5   7  55 944.217 100.202   4
   7 -12  55 857.276 101.593   5
  12  -7  55 1016.57 113.274   5
  -5  12  55 919.698 107.775   4
   7 -12  55 827.505 110.561  12
  12  -7  55 809.389 102.322   8
   5   7  52 156.517 51.9177   4
   7 -12  52 99.6162 55.3813   5
  12  -7  52 184.709 66.0058   5
   5   7  52 116.813 60.8431   3
  -5  12  52 158.577 59.2359   4
   7 -12  52 153.177 69.6976  12
  12  -7  52 182.769 61.2110   8
   5   7  49 2776.36 187.670   3
   5   7  49 2764.65 160.719   4
   7 -12  49 2737.21 181.503   5
  12  -7  49 2718.16 184.906   5
   7 -12  49 2904.51 200.102  12
  12  -5 -49 2331.86 166.152  11
  12  -7  49 2884.91 183.007   8
   7 -12  46 179.448 59.0671   5
   5   7  46 189.219 52.3312   4
   5   7  46 201.532 68.0827   3
  12  -7  46 198.399 63.5208   5
  -5  12  46 171.780 114.794   1
   7 -12  46 247.702 79.7330  12
  12  -5 -46 232.473 59.7918  11
  12  -7  46 180.634 58.1420   8
  -5  12  46 203.593 62.0707   7
   5   7  43 5377.43 221.615   4
   5   7  43 5865.59 260.260   3
   7 -12  43 5645.68 257.042   5
  12  -7  43 5858.01 262.476   5
  -5  12  43 6246.94 531.335   1
  12  -5 -43 4803.86 240.093  11
   7 -12  43 5346.93 271.289  12
  -5  12  43 5154.32 249.128   7
  12  -7  40 6926.91 284.544   5
   7 -12  40 6737.97 279.686   5
   5   7  40 6883.49 277.271   3
   5   7  40 6816.60 248.890   4
  -5  12  40 6863.84 549.342   1
  12  -5 -40 6571.00 281.639  11
   7 -12  40 7107.09 310.563  12
  -5  12  40 6809.76 283.734   7
   7 -12  37 12228.0 374.967   5
  12  -7  37 11770.7 376.084   5
   5   7  37 11761.0 368.805   3
   5   7  37 11565.3 330.841   4
  -5  12  37 12189.8 726.223   1
   7   5 -37 11211.3 357.188  11
   7 -12  37 11987.4 405.660  12
  12  -5 -37 11326.8 372.419  11
  -5  12  37 11651.6 370.881   7
   7 -12  34 1377.73 117.647   5
  12  -7  34 1450.00 120.329   5
   5   7  34 1369.15 106.286   4
   5   7  34 1254.18 114.761   3
 -12   5  34 1193.08 210.091   1
  -5  12  34 1320.35 230.602   1
   7   5 -34 1226.77 111.803  11
   5 -12 -34 1249.95 114.985  10
   7 -12  34 1475.16 136.663  12
  12  -5 -34 1577.93 129.606  11
  -5  12  34 1366.01 119.698   7
   7 -12  31 11467.7 346.088   5
  12  -7  31 11888.3 356.375   5
  -5  12  31 11506.3 680.328   1
  12  -5 -31 11786.2 366.731  11
   7 -12  31 11264.9 379.972  12
   5 -12 -31 11095.7 349.515  10
   7   5 -31 11364.9 353.185  11
  -5  12  31 11680.1 353.883   7
   7 -12  28 1082.06 97.3755   5
  12  -7  28 1164.44 103.692   5
   7   5 -28 1002.98 103.091  11
   7 -12  28 986.211 105.298  12
  12  -5 -28 1006.31 107.429  11
   5 -12 -28 983.468 97.7286  10
 -12   5  28 756.134 159.618   1
  -5  12  28 1093.09 199.681   1
   7 -12  25 44135.9 822.224   5
  12  -7  25 46891.0 844.839   5
   7 -12  25 43928.3 873.769  12
   5 -12 -25 45076.2 850.274  10
   7   5 -25 43921.4 846.151  11
  12  -5 -25 44240.0 852.938  11
 -12   5  25 45072.1 1255.42   1
  -5  12  25 46127.0 1385.98   1
   7 -12  22 29202.8 609.789   5
  12  -7  22 30856.8 624.130   5
 -12   5  22 28764.7 932.478   1
  12  -7  22 30687.9 615.652   2
  -5  12  22 29831.3 1058.65   1
   7   5 -22 30988.0 652.107  11
  12  -5 -22 31738.4 652.965  11
   7 -12  22 30601.3 657.257  12
   5 -12 -22 31453.8 647.138  10
   7 -12  19 11867.2 324.532   5
  12  -7  19 11808.0 322.801   5
  12  -7  19 12016.3 328.014   2
 -12   5  19 11881.6 538.044   1
  -5  12  19 11389.3 618.759   1
  12  -5 -19 11768.7 348.098  11
   7   5 -19 11620.9 349.239  11
   5 -12 -19 11879.3 345.129  10
   7 -12  19 11139.8 342.992  12
   5 -12 -19 11257.8 351.625   5
  -5  12  16 7283.43 483.137   1
 -12   5  16 7327.39 400.689   1
  12  -7  16 7433.50 249.192   2
   5   7  16 7217.24 372.929   1
  12  -5 -16 8074.44 277.520  11
   7   5 -16 7915.00 272.627  11
  12  -5 -16 7750.97 264.623   6
   5   7  13 9994.59 439.529   1
  -5  12  13 8908.62 538.829   1
 -12   5  13 9898.27 441.683   1
 -12   5  10 5145.60 290.037   1
  -5  12  10 5588.37 411.004   1
   5   7  10 5415.47 321.151   1
  -7  12 -10 4974.69 395.487   1
  -7  12  -7 63849.2 1577.54   1
   5   7   7 63241.5 1336.62   1
  -5  12   7 64218.9 1590.28   1
  -5  12   4 22812.3 862.388   1
  -7  12  -4 23100.2 858.298   1
   5   7   4 23865.5 731.042   1
  -7  12  -1 879.797 166.547   1
  -5  12   1 811.348 153.674   1
   7   5   2 22463.5 649.702   1
  -5  12  -2 20190.7 812.964   1
  -7  12   2 22075.1 835.266   1
  -5  12  -5 77041.8 1817.01   1
   7   5   5 80984.6 1463.78   1
  -7  12   5 77902.8 1809.07   1
 -12   7   5 81953.2 1496.47   1
  -7  12   8 8467.22 514.200   1
 -12   7   8 9241.58 407.924   1
 -12   7  11 41797.6 1031.99   1
  -7  12  11 41460.3 1236.88   1
  12  -5  14 35914.0 681.876   2
 -12   7  14 35076.8 966.349   1
  -7  12  14 35025.8 1136.51   1
  12  -7 -14 35468.5 702.048  11
  -7  12  17 1994.39 261.042   1
[truncated: 1,031,471 more chars]
